# Supplementary material for: 6-Allyl-8-meth­oxy-3-phenyl-3,4-dihydro-2H-benzo[e][1,3]oxazine
Source: Acta Crystallogr Sect E Struct Rep Online. 2011 Jul 16;67(Pt 8):o2056. doi: 10.1107/S1600536811027474 (PMC3213503; doi:10.1107/S1600536811027474)
Supplement: Supplementary file 1 [file e-67-o2056-sup1.cif]

##############################################################################
#                                                                            #
# This CIF contains the data in a paper accepted for publication in          #
# Acta Crystallographica Section E. It conforms to the requirements of       #
# Notes for Authors for Acta Crystallographica Section E, and has been       #
# peer reviewed under the auspices of the IUCr Commission on Journals.       #
#                                                                            #
# Full details of the Crystallographic Information File format               #
# are given in the paper "The Crystallographic Information File (CIF):       #
# a New Standard Archive File for Crystallography" by S. R. Hall, F. H.      #
# Allen and I. D. Brown [Acta Cryst. (1991), A47, 655-685].                  #
#                                                                            #
# The current version of the core CIF dictionary is obtainable from          #
# ftp://ftp.iucr.org/pub/cif_core.dic.                                       #
#                                                                            #
# Software is freely available for graphical display of the structure(s)     #
# in this CIF. For information consult the CIF software page                 #
# http://www.iucr.org/resources/cif/software.                                #
#                                                                            #
# This file may be used for bona fide research purposes within the           #
# scientific community so long as proper attribution is given to the journal # 
# article from which it was obtained.                                        #
#                                                                            #
##############################################################################
data_I
_audit_creation_method
;
  Olex2 1.1
  (compiled 2011.02.15 svn.r1672, GUI svn.r3494)
;
_chemical_name_systematic
;
6-Allyl-8-methoxy-3-phenyl-3,4-dihydro-2<i>H</i>-benzo[<i>e</i>][1,3]oxazine
;
_chemical_name_common     ?
_chemical_formula_moiety     'C18 H19 N O2'
_chemical_formula_sum     'C18 H19 N O2'
_chemical_formula_iupac     'C18 H19 N O2'
_chemical_formula_weight     281.34
_chemical_melting_point     ?
_space_group_crystal_system     triclinic
_space_group_name_H-M_alt     'P -1'
_space_group_name_Hall     '-P 1'
loop_
    _space_group_symop_id
    _space_group_symop_operation_xyz
    1 'x, y, z'
    2 '-x, -y, -z'
_cell_length_a     8.4087(5)
_cell_length_b     9.4852(5)
_cell_length_c     10.7735(7)
_cell_angle_alpha     99.193(5)
_cell_angle_beta     98.900(5)
_cell_angle_gamma     115.476(6)
_cell_volume     741.30(9)
_cell_formula_units_Z     2
_cell_measurement_reflns_used     3645
_cell_measurement_theta_min     4.2907
_cell_measurement_theta_max     71.9306
_cell_measurement_temperature     291.15
_exptl_crystal_description     prismatics
_exptl_crystal_colour     colourless
_exptl_crystal_size_max     0.20
_exptl_crystal_size_mid     0.18
_exptl_crystal_size_min     0.18
_exptl_crystal_density_diffrn     1.260
_exptl_crystal_density_meas     ?
_exptl_crystal_density_method     'not measured'
_exptl_crystal_F_000     300
_exptl_absorpt_coefficient_mu     0.651
_exptl_absorpt_correction_type     multi-scan
_exptl_absorpt_process_details
;
CrysAlis PRO (Oxford Diffraction, 2010)
;
_exptl_absorpt_correction_T_min     0.65925
_exptl_absorpt_correction_T_max     1.00000
_exptl_special_details     ?
_diffrn_ambient_temperature     291.15
_diffrn_radiation_type     'Cu K\a'
_diffrn_radiation_wavelength     1.5418
_diffrn_radiation_monochromator     graphite
_diffrn_measurement_device_type     'Oxford Diffraction Xcalibur, Eos, Gemini'
_diffrn_measurement_method     '\w scans'
_diffrn_detector_area_resol_mean     16.2312
_diffrn_reflns_number     5471
_diffrn_reflns_av_R_equivalents     0.0151
_diffrn_reflns_theta_min     4.29
_diffrn_reflns_theta_max     67.07
_diffrn_reflns_theta_full     67.07
_diffrn_measured_fraction_theta_max     0.999
_diffrn_measured_fraction_theta_full     0.999
_diffrn_reflns_limit_h_min     -10
_diffrn_reflns_limit_h_max     10
_diffrn_reflns_limit_k_min     -11
_diffrn_reflns_limit_k_max     8
_diffrn_reflns_limit_l_min     -12
_diffrn_reflns_limit_l_max     11
_diffrn_standards_number     ?
_diffrn_standards_interval_count     ?
_diffrn_standards_interval_time     ?
_diffrn_standards_decay_%     ?
_refine_special_details
;
Refinement of <i>F</i>^2^ against ALL reflections. The weighted <i>R</i>-factor
<i>wR</i> and goodness of fit <i>S</i> are based on <i>F</i>^2^, conventional
<i>R</i>-factors <i>R</i> are based on <i>F</i>, with <i>F</i> set to zero for
negative <i>F</i>^2^. The threshold expression of <i>F</i>^2^ >
\s(<i>F</i>^2^) is used only for calculating <i>R</i>-factors(gt) <i>etc</i>.
and is not relevant to the choice of reflections for refinement.
<i>R</i>-factors based on <i>F</i>^2^ are statistically about twice as large
as those based on <i>F</i>, and <i>R</i>- factors based on ALL data will be
even larger.
;
_reflns_number_total     2644
_reflns_number_gt     2282
_reflns_threshold_expression     I>2\s(I)
_refine_ls_structure_factor_coef     Fsqd
_refine_ls_matrix_type     full
_refine_ls_R_factor_all     0.0536
_refine_ls_R_factor_gt     0.0473
_refine_ls_wR_factor_gt     0.1292
_refine_ls_wR_factor_ref     0.1366
_refine_ls_goodness_of_fit_ref     1.048
_refine_ls_restrained_S_all     1.048
_refine_ls_number_reflns     2644
_refine_ls_number_parameters     190
_refine_ls_number_restraints     0
_refine_ls_hydrogen_treatment     constr
_refine_ls_weighting_scheme     calc
_refine_ls_weighting_details
         'calc w=1/[\s^2^(Fo^2^)+(0.0696P)^2^+0.1724P] where P=(Fo^2^+2Fc^2^)/3'
_atom_sites_solution_hydrogens     geom
_atom_sites_solution_primary     direct
_atom_sites_solution_secondary     difmap
_refine_ls_shift/su_max     0.000
_refine_ls_shift/su_mean     0.000
_refine_diff_density_max     0.477
_refine_diff_density_min     -0.495
_refine_ls_extinction_method     SHELXL
_refine_ls_extinction_coef     0.0088(14)
_refine_ls_extinction_expression
                                  'Fc^*^=kFc[1+0.001xFc^2^\l^3^/sin(2\q)]^-1/4^'
loop_
    _atom_type_symbol
    _atom_type_description
    _atom_type_scat_dispersion_real
    _atom_type_scat_dispersion_imag
    _atom_type_scat_source
    'C' 'C' 0.0181 0.0091
                         'International Tables Vol C Tables 4.2.6.8 and 6.1.1.4'
    'H' 'H' 0.0000 0.0000
                         'International Tables Vol C Tables 4.2.6.8 and 6.1.1.4'
    'O' 'O' 0.0492 0.0322
                         'International Tables Vol C Tables 4.2.6.8 and 6.1.1.4'
    'N' 'N' 0.0311 0.0180
                         'International Tables Vol C Tables 4.2.6.8 and 6.1.1.4'
_computing_data_collection     'CrysAlis PRO (Oxford Diffraction, 2010)'
_computing_cell_refinement     'CrysAlis PRO (Oxford Diffraction, 2010)'
_computing_data_reduction     'CrysAlis PRO (Oxford Diffraction, 2010)'
_computing_structure_solution     'SHELXL97 (Sheldrick, 2008)'
_computing_structure_refinement     'SHELXL97 (Sheldrick, 2008)'
_computing_molecular_graphics     'OLEX2 (Dolomanov <i>et al.</i>, 2009)'
_computing_publication_material     'OLEX2 (Dolomanov <i>et al.</i>, 2009)'
loop_
    _atom_site_type_symbol
    _atom_site_label
    _atom_site_fract_x
    _atom_site_fract_y
    _atom_site_fract_z
    _atom_site_U_iso_or_equiv
    _atom_site_adp_type
    _atom_site_calc_flag
    _atom_site_refinement_flags
    _atom_site_occupancy
    _atom_site_symmetry_multiplicity
    _atom_site_disorder_assembly
    _atom_site_disorder_group
    O O1 0.42456(15) 0.62744(13) 0.74629(10) 0.0489(3) Uani d . 1 1 . .
    O O2 0.70231(17) 0.91501(15) 0.80687(12) 0.0603(4) Uani d . 1 1 . .
    N N1 0.16240(18) 0.42342(15) 0.79032(13) 0.0462(3) Uani d . 1 1 . .
    C C1 -0.0068(2) 0.5813(2) 0.80579(17) 0.0524(4) Uani d . 1 1 . .
    H H1 0.0679 0.6433 0.8878 0.063 Uiso calc R 1 1 . .
    C C2 -0.1479(3) 0.6089(3) 0.7517(2) 0.0664(5) Uani d . 1 1 . .
    H H2 -0.1677 0.6888 0.7980 0.080 Uiso calc R 1 1 . .
    C C3 -0.2584(3) 0.5198(3) 0.6308(2) 0.0721(6) Uani d . 1 1 . .
    H H3 -0.3528 0.5391 0.5950 0.087 Uiso calc R 1 1 . .
    C C4 -0.2286(3) 0.4014(3) 0.5626(2) 0.0708(6) Uani d . 1 1 . .
    H H4 -0.3028 0.3410 0.4801 0.085 Uiso calc R 1 1 . .
    C C5 -0.0896(2) 0.3719(2) 0.61587(17) 0.0579(5) Uani d . 1 1 . .
    H H5 -0.0713 0.2911 0.5693 0.070 Uiso calc R 1 1 . .
    C C6 0.0235(2) 0.46179(18) 0.73834(15) 0.0439(4) Uani d . 1 1 . .
    C C7 0.3052(2) 0.45678(19) 0.72467(17) 0.0494(4) Uani d . 1 1 . .
    H H7A 0.2516 0.4097 0.6322 0.059 Uiso calc R 1 1 . .
    H H7B 0.3766 0.4053 0.7539 0.059 Uiso calc R 1 1 . .
    C C8 0.2421(2) 0.4814(2) 0.93066(16) 0.0495(4) Uani d . 1 1 . .
    H H8A 0.2835 0.4084 0.9594 0.059 Uiso calc R 1 1 . .
    H H8B 0.1492 0.4807 0.9743 0.059 Uiso calc R 1 1 . .
    C C9 0.4001(2) 0.65000(19) 0.96899(15) 0.0443(4) Uani d . 1 1 . .
    C C10 0.4830(2) 0.71108(19) 0.87442(15) 0.0433(4) Uani d . 1 1 . .
    C C11 0.6315(2) 0.86659(19) 0.90761(16) 0.0475(4) Uani d . 1 1 . .
    C C12 0.6934(2) 0.9570(2) 1.03462(18) 0.0555(4) Uani d . 1 1 . .
    H H12 0.7927 1.0595 1.0567 0.067 Uiso calc R 1 1 . .
    C C13 0.6105(3) 0.8981(2) 1.13087(17) 0.0566(4) Uani d . 1 1 A .
    C C14 0.4646(2) 0.7445(2) 1.09664(16) 0.0517(4) Uani d . 1 1 . .
    H H14 0.4085 0.7035 1.1599 0.062 Uiso calc R 1 1 . .
    C C15 0.6797(5) 1.0036(3) 1.2695(2) 0.0958(6) Uani d . 1 1 . .
    H H15A 0.7676 1.1113 1.2695 0.115 Uiso calc PR 0.662(4) 1 A 1
    H H15B 0.5782 1.0117 1.2961 0.115 Uiso calc PR 0.662(4) 1 A 1
    H H15C 0.8114 1.0521 1.2917 0.115 Uiso calc PR 0.338(4) 1 A 2
    H H15D 0.6483 1.0908 1.2695 0.115 Uiso calc PR 0.338(4) 1 A 2
    C C16 0.7611(5) 0.9503(4) 1.3628(3) 0.0737(8) Uani d P 0.662(4) 1 A 1
    H H16 0.8657 0.9456 1.3499 0.088 Uiso calc PR 0.662(4) 1 A 1
    C C17 0.7103(4) 0.9065(3) 1.4652(2) 0.0958(6) Uani d . 1 1 . .
    H H17A 0.6068 0.9083 1.4840 0.115 Uiso calc PR 0.662(4) 1 A 1
    H H17B 0.7776 0.8736 1.5192 0.115 Uiso calc PR 0.662(4) 1 A 1
    H H17C 0.8326 0.9343 1.4744 0.115 Uiso calc PR 0.338(4) 1 A 2
    H H17D 0.6501 0.8585 1.5244 0.115 Uiso calc PR 0.338(4) 1 A 2
    C C18 0.8505(3) 1.0730(2) 0.8341(2) 0.0700(6) Uani d . 1 1 . .
    H H18A 0.8854 1.0930 0.7554 0.105 Uiso calc R 1 1 . .
    H H18B 0.9516 1.0816 0.8959 0.105 Uiso calc R 1 1 . .
    H H18C 0.8144 1.1509 0.8692 0.105 Uiso calc R 1 1 . .
    C C16A 0.6213(10) 0.9354(8) 1.3672(6) 0.0737(8) Uani d P 0.338(4) 1 A 2
    H H16A 0.4995 0.9041 1.3648 0.088 Uiso calc PR 0.338(4) 1 A 2
loop_
    _atom_site_aniso_label
    _atom_site_aniso_U_11
    _atom_site_aniso_U_22
    _atom_site_aniso_U_33
    _atom_site_aniso_U_12
    _atom_site_aniso_U_13
    _atom_site_aniso_U_23
    O1 0.0500(6) 0.0476(6) 0.0440(6) 0.0192(5) 0.0114(5) 0.0092(5)
    O2 0.0589(7) 0.0502(7) 0.0648(8) 0.0165(6) 0.0224(6) 0.0160(6)
    N1 0.0484(7) 0.0398(7) 0.0461(7) 0.0182(6) 0.0075(6) 0.0107(5)
    C1 0.0509(9) 0.0496(9) 0.0533(9) 0.0213(7) 0.0117(7) 0.0117(7)
    C2 0.0639(11) 0.0742(13) 0.0799(14) 0.0418(10) 0.0281(10) 0.0305(10)
    C3 0.0525(11) 0.1021(16) 0.0756(13) 0.0392(11) 0.0188(10) 0.0464(12)
    C4 0.0531(10) 0.0885(15) 0.0530(10) 0.0197(10) 0.0013(8) 0.0223(10)
    C5 0.0553(10) 0.0554(10) 0.0493(9) 0.0174(8) 0.0063(8) 0.0086(8)
    C6 0.0414(8) 0.0380(7) 0.0461(8) 0.0119(6) 0.0106(6) 0.0142(6)
    C7 0.0531(9) 0.0434(8) 0.0519(9) 0.0244(7) 0.0114(7) 0.0085(7)
    C8 0.0511(9) 0.0496(9) 0.0475(9) 0.0219(7) 0.0091(7) 0.0192(7)
    C9 0.0443(8) 0.0465(8) 0.0451(8) 0.0246(7) 0.0063(6) 0.0143(6)
    C10 0.0429(8) 0.0445(8) 0.0443(8) 0.0238(7) 0.0069(6) 0.0102(6)
    C11 0.0465(8) 0.0436(8) 0.0556(9) 0.0235(7) 0.0114(7) 0.0144(7)
    C12 0.0540(10) 0.0418(8) 0.0602(10) 0.0184(7) 0.0027(8) 0.0086(7)
    C13 0.0676(11) 0.0496(9) 0.0498(9) 0.0309(8) 0.0024(8) 0.0066(7)
    C14 0.0618(10) 0.0556(10) 0.0444(9) 0.0331(8) 0.0108(7) 0.0159(7)
    C15 0.1375(17) 0.0678(10) 0.0570(9) 0.0373(11) 0.0030(10) 0.0026(8)
    C16 0.0783(19) 0.0780(18) 0.0525(14) 0.0396(17) -0.0006(14) -0.0091(13)
    C17 0.1375(17) 0.0678(10) 0.0570(9) 0.0373(11) 0.0030(10) 0.0026(8)
    C18 0.0596(11) 0.0532(10) 0.0888(15) 0.0155(9) 0.0242(10) 0.0226(10)
    C16A 0.0783(19) 0.0780(18) 0.0525(14) 0.0396(17) -0.0006(14) -0.0091(13)
_geom_special_details
;
All e.s.d.'s (except the e.s.d. in the dihedral angle between two l.s. planes)
are estimated using the full covariance matrix. The cell e.s.d.'s are taken
into account individually in the estimation of e.s.d.'s in distances, angles
and torsion angles; correlations between e.s.d.'s in cell parameters are only
used when they are defined by crystal symmetry. An approximate (isotropic)
treatment of cell e.s.d.'s is used for estimating e.s.d.'s involving l.s.
planes.
;
loop_
    _geom_bond_atom_site_label_1
    _geom_bond_atom_site_label_2
    _geom_bond_site_symmetry_2
    _geom_bond_distance
    _geom_bond_publ_flag
    O1 C7 . 1.4463(19) yes
    O1 C10 . 1.3716(18) yes
    O2 C11 . 1.367(2) yes
    O2 C18 . 1.423(2) yes
    N1 C6 . 1.427(2) yes
    N1 C7 . 1.432(2) yes
    N1 C8 . 1.463(2) yes
    C1 H1 . 0.9300 ?
    C1 C2 . 1.384(3) ?
    C1 C6 . 1.387(2) ?
    C2 H2 . 0.9300 ?
    C2 C3 . 1.368(3) ?
    C3 H3 . 0.9300 ?
    C3 C4 . 1.379(3) ?
    C4 H4 . 0.9300 ?
    C4 C5 . 1.378(3) ?
    C5 H5 . 0.9300 ?
    C5 C6 . 1.388(2) ?
    C7 H7A . 0.9700 ?
    C7 H7B . 0.9700 ?
    C8 H8A . 0.9700 ?
    C8 H8B . 0.9700 ?
    C8 C9 . 1.511(2) ?
    C9 C10 . 1.386(2) ?
    C9 C14 . 1.395(2) ?
    C10 C11 . 1.404(2) ?
    C11 C12 . 1.378(2) ?
    C12 H12 . 0.9300 ?
    C12 C13 . 1.395(3) ?
    C13 C14 . 1.384(3) ?
    C13 C15 . 1.524(3) ?
    C14 H14 . 0.9300 ?
    C15 H15A . 0.9700 ?
    C15 H15B . 0.9700 ?
    C15 H15C . 0.9700 ?
    C15 H15D . 0.9700 ?
    C15 C16 . 1.408(4) ?
    C15 C16A . 1.368(8) ?
    C16 H16 . 0.9300 ?
    C16 C17 . 1.308(4) ?
    C17 H17A . 0.9300 ?
    C17 H17B . 0.9300 ?
    C17 H17C . 0.9300 ?
    C17 H17D . 0.9300 ?
    C17 C16A . 1.332(7) ?
    C18 H18A . 0.9600 ?
    C18 H18B . 0.9600 ?
    C18 H18C . 0.9600 ?
    C16A H16A . 0.9300 ?
loop_
    _geom_angle_atom_site_label_1
    _geom_angle_atom_site_label_2
    _geom_angle_atom_site_label_3
    _geom_angle_site_symmetry_1
    _geom_angle_site_symmetry_3
    _geom_angle
    _geom_angle_publ_flag
    C10 O1 C7 . . 113.65(12) yes
    C11 O2 C18 . . 117.67(15) ?
    C6 N1 C7 . . 115.33(13) yes
    C6 N1 C8 . . 117.51(13) yes
    C7 N1 C8 . . 109.17(13) yes
    C2 C1 H1 . . 119.9 ?
    C2 C1 C6 . . 120.30(17) ?
    C6 C1 H1 . . 119.9 ?
    C1 C2 H2 . . 119.6 ?
    C3 C2 C1 . . 120.71(19) ?
    C3 C2 H2 . . 119.6 ?
    C2 C3 H3 . . 120.3 ?
    C2 C3 C4 . . 119.46(18) ?
    C4 C3 H3 . . 120.3 ?
    C3 C4 H4 . . 119.8 ?
    C5 C4 C3 . . 120.37(18) ?
    C5 C4 H4 . . 119.8 ?
    C4 C5 H5 . . 119.7 ?
    C4 C5 C6 . . 120.62(18) ?
    C6 C5 H5 . . 119.7 ?
    C1 C6 N1 . . 123.14(14) ?
    C1 C6 C5 . . 118.54(16) ?
    C5 C6 N1 . . 118.30(15) ?
    O1 C7 H7A . . 108.9 ?
    O1 C7 H7B . . 108.9 ?
    N1 C7 O1 . . 113.26(13) ?
    N1 C7 H7A . . 108.9 ?
    N1 C7 H7B . . 108.9 ?
    H7A C7 H7B . . 107.7 ?
    N1 C8 H8A . . 109.1 ?
    N1 C8 H8B . . 109.1 ?
    N1 C8 C9 . . 112.41(13) ?
    H8A C8 H8B . . 107.9 ?
    C9 C8 H8A . . 109.1 ?
    C9 C8 H8B . . 109.1 ?
    C10 C9 C8 . . 118.78(14) ?
    C10 C9 C14 . . 119.50(15) ?
    C14 C9 C8 . . 121.72(15) ?
    O1 C10 C9 . . 122.98(14) ?
    O1 C10 C11 . . 117.02(14) ?
    C9 C10 C11 . . 119.99(15) ?
    O2 C11 C10 . . 115.13(14) ?
    O2 C11 C12 . . 125.52(15) ?
    C12 C11 C10 . . 119.36(16) ?
    C11 C12 H12 . . 119.3 ?
    C11 C12 C13 . . 121.45(16) ?
    C13 C12 H12 . . 119.3 ?
    C12 C13 C15 . . 119.89(19) ?
    C14 C13 C12 . . 118.48(16) ?
    C14 C13 C15 . . 121.63(19) ?
    C9 C14 H14 . . 119.4 ?
    C13 C14 C9 . . 121.22(16) ?
    C13 C14 H14 . . 119.4 ?
    C13 C15 H15A . . 108.3 ?
    C13 C15 H15B . . 108.3 ?
    C13 C15 H15C . . 107.5 ?
    C13 C15 H15D . . 107.5 ?
    H15A C15 H15B . . 107.4 ?
    H15A C15 H15C . . 51.2 ?
    H15A C15 H15D . . 57.7 ?
    H15B C15 H15C . . 142.9 ?
    H15B C15 H15D . . 52.4 ?
    H15C C15 H15D . . 107.0 ?
    C16 C15 C13 . . 115.9(2) ?
    C16 C15 H15A . . 108.3 ?
    C16 C15 H15B . . 108.3 ?
    C16 C15 H15C . . 63.0 ?
    C16 C15 H15D . . 136.5 ?
    C16A C15 C13 . . 119.2(3) ?
    C16A C15 H15A . . 132.4 ?
    C16A C15 H15B . . 61.8 ?
    C16A C15 H15C . . 107.5 ?
    C16A C15 H15D . . 107.5 ?
    C16A C15 C16 . . 48.1(3) ?
    C15 C16 H16 . . 115.5 ?
    C17 C16 C15 . . 129.1(3) ?
    C17 C16 H16 . . 115.5 ?
    C16 C17 H17A . . 120.0 ?
    C16 C17 H17B . . 120.0 ?
    C16 C17 H17C . . 70.0 ?
    C16 C17 H17D . . 167.1 ?
    C16 C17 C16A . . 50.8(4) ?
    H17A C17 H17B . . 120.0 ?
    H17A C17 H17C . . 159.0 ?
    H17A C17 H17D . . 53.8 ?
    H17B C17 H17C . . 53.8 ?
    H17B C17 H17D . . 67.4 ?
    H17C C17 H17D . . 120.0 ?
    C16A C17 H17A . . 69.9 ?
    C16A C17 H17B . . 167.4 ?
    C16A C17 H17C . . 120.0 ?
    C16A C17 H17D . . 120.0 ?
    O2 C18 H18A . . 109.5 ?
    O2 C18 H18B . . 109.5 ?
    O2 C18 H18C . . 109.5 ?
    H18A C18 H18B . . 109.5 ?
    H18A C18 H18C . . 109.5 ?
    H18B C18 H18C . . 109.5 ?
    C15 C16A H16A . . 114.7 ?
    C17 C16A C15 . . 130.5(6) ?
    C17 C16A H16A . . 114.7 ?
loop_
    _geom_torsion_atom_site_label_1
    _geom_torsion_atom_site_label_2
    _geom_torsion_atom_site_label_3
    _geom_torsion_atom_site_label_4
    _geom_torsion_site_symmetry_1
    _geom_torsion_site_symmetry_2
    _geom_torsion_site_symmetry_3
    _geom_torsion_site_symmetry_4
    _geom_torsion
    _geom_torsion_publ_flag
    O1 C10 C11 O2 . . . . -1.0(2) ?
    O1 C10 C11 C12 . . . . 178.79(14) ?
    O2 C11 C12 C13 . . . . 179.05(15) ?
    N1 C8 C9 C10 . . . . -17.6(2) ?
    N1 C8 C9 C14 . . . . 162.77(14) ?
    C1 C2 C3 C4 . . . . 0.1(3) ?
    C2 C1 C6 N1 . . . . -177.76(15) ?
    C2 C1 C6 C5 . . . . 0.4(2) ?
    C2 C3 C4 C5 . . . . 0.4(3) ?
    C3 C4 C5 C6 . . . . -0.6(3) ?
    C4 C5 C6 N1 . . . . 178.38(16) ?
    C4 C5 C6 C1 . . . . 0.2(3) ?
    C6 N1 C7 O1 . . . . 71.23(17) ?
    C6 N1 C8 C9 . . . . -87.32(17) ?
    C6 C1 C2 C3 . . . . -0.5(3) ?
    C7 O1 C10 C9 . . . . -16.4(2) ?
    C7 O1 C10 C11 . . . . 164.92(13) ?
    C7 N1 C6 C1 . . . . -114.38(17) ?
    C7 N1 C6 C5 . . . . 67.48(18) ?
    C7 N1 C8 C9 . . . . 46.45(17) ?
    C8 N1 C6 C1 . . . . 16.6(2) ?
    C8 N1 C6 C5 . . . . -161.52(14) ?
    C8 N1 C7 O1 . . . . -63.64(17) ?
    C8 C9 C10 O1 . . . . 2.1(2) ?
    C8 C9 C10 C11 . . . . -179.22(13) ?
    C8 C9 C14 C13 . . . . 179.36(15) ?
    C9 C10 C11 O2 . . . . -179.74(13) ?
    C9 C10 C11 C12 . . . . 0.1(2) ?
    C10 O1 C7 N1 . . . . 47.99(18) ?
    C10 C9 C14 C13 . . . . -0.3(2) ?
    C10 C11 C12 C13 . . . . -0.7(3) ?
    C11 C12 C13 C14 . . . . 0.9(3) ?
    C11 C12 C13 C15 . . . . -178.27(19) ?
    C12 C13 C14 C9 . . . . -0.4(3) ?
    C12 C13 C15 C16 . . . . -113.3(3) ?
    C12 C13 C15 C16A . . . . -167.9(4) ?
    C13 C15 C16 C17 . . . . -117.6(3) ?
    C13 C15 C16A C17 . . . . 110.4(6) ?
    C14 C9 C10 O1 . . . . -178.21(13) ?
    C14 C9 C10 C11 . . . . 0.4(2) ?
    C14 C13 C15 C16 . . . . 67.6(4) ?
    C14 C13 C15 C16A . . . . 13.0(5) ?
    C15 C13 C14 C9 . . . . 178.77(18) ?
    C15 C16 C17 C16A . . . . 10.4(4) ?
    C16 C15 C16A C17 . . . . 10.5(4) ?
    C16 C17 C16A C15 . . . . -10.9(4) ?
    C18 O2 C11 C10 . . . . 178.62(15) ?
    C18 O2 C11 C12 . . . . -1.2(2) ?
    C16A C15 C16 C17 . . . . -10.5(4) ?
data_global
_journal_date_recd_electronic     2011-06-27
_journal_date_accepted     2011-07-08
_journal_name_full     'Acta Crystallographica, Section E'
_journal_year     2011
_journal_volume     67
_journal_issue      8
_journal_page_first     o2056
_journal_page_last     o2056
_journal_paper_category     QO
_journal_coeditor_code     BX2360
loop_
    _publ_contact_author_name
    'Prof. Jing Zhu'
_publ_contact_author_address
;
School of chemistry and chemical engineering,
Henan University of technology,
Zhengzhou 450001, China
;
_publ_contact_author_email     'jingzhuhaut@126.com'
_publ_contact_author_Phone     '86-0371-67789769'
_publ_section_title
;
6-Allyl-8-methoxy-3-phenyl-3,4-dihydro-2<i>H</i>-benzo[<i>e</i>][1,3]oxazine
;
loop_
    _publ_author_name
    _publ_author_address
    'Zhu, Jing'
;
School of Chemistry and Chemical Engineering,
Henan University of Technology,
Zhengzhou 450001, People's Republic of China
;
    'Ren, Zhi-Dong'
;
School of Chemistry and Chemical Engineering,
Henan University of Technology,
Zhengzhou 450001, People's Republic of China
;
    'Liu, Yang'
;
School of Chemistry and Chemical Engineering,
Henan University of Technology,
Zhengzhou 450001, People's Republic of China
;
    'Zhao, Lei'
;
School of Chemistry and Chemical Engineering,
Henan University of Technology,
Zhengzhou 450001, People's Republic of China
;
    'Wu, Yong'
;
School of Chemistry and Chemical Engineering,
Henan University of Technology,
Zhengzhou 450001, People's Republic of China
;
_publ_section_synopsis     .
