# Supplementary material for: 6-Allyl-8-meth­oxy-3-phenyl-3,4-dihydro-2H-benzo[e][1,3]oxazine
Source: Acta Crystallogr Sect E Struct Rep Online. 2011 Jul 16;67(Pt 8):o2056. doi: 10.1107/S1600536811027474 (PMC3213503; doi:10.1107/S1600536811027474)
Supplement: Supplementary file 3 [file e-67-o2056-Isup2.hkl]

# 
# h,k,l, Fc-squared, Fo-squared, sigma(Fo-squared) and status flag 
# 
data_I
_shelx_title ' 20110444 in P-1' 
_shelx_refln_list_code          4 
_shelx_F_calc_maximum      120.62 
_exptl_crystal_F_000       300.00 
_reflns_d_resolution_high  0.8370 
 
loop_ 
 _symmetry_equiv_pos_as_xyz 
 'x, y, z' 
 '-x, -y, -z' 
 
_cell_length_a     8.4087 
_cell_length_b     9.4852 
_cell_length_c    10.7735 
_cell_angle_alpha  99.193 
_cell_angle_beta   98.900 
_cell_angle_gamma 115.476 
 
_shelx_F_squared_multiplier     1.000 
 
loop_ 
 _refln_index_h 
 _refln_index_k 
 _refln_index_l 
 _refln_F_squared_calc 
 _refln_F_squared_meas 
 _refln_F_squared_sigma 
 _refln_observed_status 
   1   0   0      659.62      633.81      3.49 o 
   2   0   0     1042.43      972.34     30.95 o 
   3   0   0      149.18      149.49      2.83 o 
   4   0   0       17.54       11.80      1.02 o 
   5   0   0        1.96        1.12      0.61 o 
   6   0   0        0.50        1.16      0.21 o 
   7   0   0       41.10       37.60      0.83 o 
   8   0   0        7.81        7.92      0.64 o 
  -9   1   0        0.17       -0.05      0.18 o 
  -8   1   0        1.34        1.20      0.31 o 
  -7   1   0        6.97        8.03      0.48 o 
  -6   1   0       44.55       52.20      2.53 o 
  -5   1   0      562.35      609.81      9.73 o 
  -4   1   0        1.27        0.23      0.45 o 
  -3   1   0       41.40       36.43      1.15 o 
  -2   1   0      692.45      671.52      5.36 o 
  -1   1   0      429.35      422.74      2.85 o 
   0   1   0      791.19      728.93     11.00 o 
   1   1   0     2148.47     2101.39      7.34 o 
   2   1   0      257.09      265.33      4.75 o 
   3   1   0      906.36      929.86      7.31 o 
   4   1   0      494.49      543.58      6.63 o 
   5   1   0        0.49        0.41      0.50 o 
   6   1   0        1.58        1.64      0.20 o 
   7   1   0        9.05        8.58      0.40 o 
   8   1   0       16.73       17.53      0.80 o 
  -9   2   0       10.64       10.97      0.69 o 
  -8   2   0        4.37        4.79      0.56 o 
  -7   2   0        0.50        0.71      0.28 o 
  -6   2   0       18.37       25.38      1.74 o 
  -5   2   0      153.17      162.90      4.09 o 
  -4   2   0      173.54      167.84      3.12 o 
  -3   2   0     2142.37     2242.00     11.78 o 
  -2   2   0    14548.30    13673.01     25.86 o 
  -1   2   0     3249.21     3102.46     21.22 o 
   0   2   0     5427.62     5275.71     47.70 o 
   1   2   0       13.65       11.31      0.50 o 
   2   2   0       18.87       26.87      1.20 o 
   3   2   0       39.18       36.88      1.39 o 
   4   2   0        6.35        7.92      0.65 o 
   5   2   0       36.04       32.07      0.90 o 
   6   2   0        0.07        0.07      0.12 o 
   7   2   0       72.67       74.05      1.28 o 
  -9   3   0       11.67       12.70      0.76 o 
  -8   3   0        0.12        0.28      0.14 o 
  -7   3   0       70.41       64.12      1.41 o 
  -6   3   0       70.96       55.40      3.54 o 
  -5   3   0       31.92       47.57      2.86 o 
  -4   3   0        0.25        0.89      0.37 o 
  -3   3   0      508.71      473.39      5.06 o 
  -2   3   0       79.44       73.25      1.88 o 
  -1   3   0      926.95      873.54      7.91 o 
   0   3   0      222.22      247.05      2.25 o 
   1   3   0     1871.12     2007.05      8.88 o 
   2   3   0      493.63      549.32      7.28 o 
   3   3   0        0.38        0.17      0.24 o 
   4   3   0      136.20      135.52      3.85 o 
   5   3   0        0.61        0.91      0.21 o 
   6   3   0        0.86        0.32      0.18 o 
   7   3   0       10.60        9.99      0.44 o 
  -9   4   0        4.88        4.75      0.33 o 
  -8   4   0       10.77       11.28      0.57 o 
  -7   4   0       44.24       42.73      1.55 o 
  -6   4   0       24.00       31.45      2.57 o 
  -5   4   0      129.46      137.84      4.77 o 
  -4   4   0     1376.42     1347.21     14.16 o 
  -3   4   0      283.55      267.11      3.15 o 
  -2   4   0      366.49      353.48      6.56 o 
  -1   4   0       43.99       46.55      1.62 o 
   0   4   0      430.60      448.78      4.13 o 
   1   4   0       17.60       21.02      1.93 o 
   2   4   0       61.80       65.77      3.77 o 
   3   4   0       41.53       40.55      2.28 o 
   4   4   0       36.67       40.20      1.29 o 
   5   4   0       29.22       27.92      0.86 o 
   6   4   0        7.02        5.21      0.28 o 
  -9   5   0        1.77        1.60      0.33 o 
  -8   5   0        7.79        5.76      0.62 o 
  -7   5   0        4.02        2.84      0.28 o 
  -6   5   0        1.06        3.89      0.67 o 
  -5   5   0      200.91      183.47      4.06 o 
  -4   5   0        4.38        1.47      0.41 o 
  -3   5   0      117.29      105.97      3.07 o 
  -2   5   0        0.41        2.19      0.60 o 
  -1   5   0     1159.96     1228.65      9.97 o 
   0   5   0       49.26       49.99      3.02 o 
   1   5   0       44.30       52.71      2.45 o 
   2   5   0       44.53       40.09      2.42 o 
   3   5   0        3.18        1.95      0.33 o 
   4   5   0       34.79       29.03      0.93 o 
   5   5   0        0.17        0.49      0.12 o 
  -9   6   0        2.41        2.88      0.41 o 
  -8   6   0        7.81        7.67      0.69 o 
  -7   6   0        0.00        0.17      0.14 o 
  -6   6   0      233.40      216.24      7.53 o 
  -5   6   0        2.54        4.42      0.99 o 
  -4   6   0        3.70        3.03      0.60 o 
  -3   6   0        8.94        9.24      1.36 o 
  -2   6   0       67.70       49.68      3.27 o 
  -1   6   0      245.08      239.85      4.07 o 
   0   6   0      194.18      184.17     11.99 o 
   1   6   0       39.02       31.14      3.49 o 
   2   6   0        3.05        2.18      0.26 o 
   3   6   0       35.53       31.40      0.94 o 
   4   6   0        0.12       -0.04      0.14 o 
  -9   7   0        0.03       -0.27      0.27 o 
  -8   7   0        1.07        1.28      0.24 o 
  -7   7   0        1.80        1.78      0.28 o 
  -6   7   0       81.30       91.95      2.12 o 
  -5   7   0      122.42      126.95      5.54 o 
  -4   7   0       24.01       24.17      2.43 o 
  -3   7   0       20.22       16.83      2.07 o 
  -2   7   0       39.42       32.81      2.90 o 
  -1   7   0       22.58       24.09      2.34 o 
   0   7   0        9.45        8.09      0.38 o 
   1   7   0        1.95        2.57      0.40 o 
   2   7   0        6.66        4.69      0.38 o 
   3   7   0        0.22        0.75      0.26 o 
  -9   8   0        0.56        0.01      0.17 o 
  -8   8   0       13.50        9.15      0.50 o 
  -7   8   0       11.84       11.45      0.58 o 
  -6   8   0       34.69       30.89      1.36 o 
  -5   8   0       24.12       26.67      1.48 o 
  -4   8   0       75.83       73.81      1.13 o 
  -3   8   0       20.85       23.00      0.64 o 
  -2   8   0       52.18       45.65      0.92 o 
  -1   8   0       67.71       63.34      1.83 o 
   0   8   0        2.86        2.53      0.24 o 
   1   8   0        5.68        5.16      0.50 o 
   2   8   0        0.01        0.28      0.13 o 
  -8   9   0        8.49        8.60      0.42 o 
  -7   9   0        0.08        0.03      0.21 o 
  -6   9   0        9.84       10.02      0.76 o 
  -5   9   0        6.14        4.52      0.54 o 
  -4   9   0        0.77        0.76      0.18 o 
  -3   9   0        2.92        3.79      0.40 o 
  -2   9   0        0.66        0.62      0.15 o 
  -1   9   0        0.43        0.22      0.11 o 
   0   9   0        0.64       -0.02      0.14 o 
   1   9   0        0.42        0.34      0.17 o 
  -8  10   0        2.02        2.08      0.27 o 
  -7  10   0        0.19        0.08      0.13 o 
  -6  10   0        0.35        0.73      0.17 o 
  -5  10   0        5.84        5.48      0.53 o 
  -4  10   0       10.62       11.91      0.77 o 
  -3  10   0       10.88       13.24      0.55 o 
  -2  10   0        0.32        0.43      0.10 o 
  -1  10   0        1.67        1.73      0.20 o 
  -6  11   0        0.35        0.23      0.14 o 
  -5  11   0        2.15        2.22      0.28 o 
  -4  11   0        0.00       -0.04      0.12 o 
  -3  11   0        1.68        2.02      0.25 o 
   3 -11   1        9.98       11.53      0.61 o 
   4 -11   1        2.48        1.95      0.30 o 
   5 -11   1        1.95        1.63      0.27 o 
   6 -11   1        7.14        7.39      0.50 o 
   0 -10   1        1.48        1.20      0.25 o 
   1 -10   1       14.74       15.72      0.83 o 
   2 -10   1        0.11        0.29      0.12 o 
   3 -10   1       25.84       28.26      0.82 o 
   4 -10   1        0.39        0.00      0.18 o 
   5 -10   1        1.22        2.42      0.37 o 
   6 -10   1        2.79        3.01      0.40 o 
   7 -10   1        3.35        2.31      0.22 o 
   8 -10   1        0.31        0.29      0.19 o 
  -1  -9   1       19.19       22.82      0.67 o 
   0  -9   1        2.68        2.32      0.40 o 
   1  -9   1        6.37        8.55      0.49 o 
   2  -9   1        2.02        1.65      0.24 o 
   3  -9   1       21.34       20.26      0.67 o 
   4  -9   1       45.45       42.73      1.08 o 
   5  -9   1       17.27       13.27      0.79 o 
   6  -9   1       40.29       40.04      1.45 o 
   7  -9   1        0.00        0.06      0.19 o 
   8  -9   1        4.81        2.81      0.34 o 
  -3  -8   1        2.35        3.31      0.34 o 
  -2  -8   1       41.63       40.98      0.96 o 
  -1  -8   1        7.18        5.76      0.42 o 
   0  -8   1       14.34       12.51      0.59 o 
   1  -8   1        0.02        0.17      0.14 o 
   2  -8   1        0.30        0.44      0.10 o 
   3  -8   1       17.17       17.22      0.80 o 
   4  -8   1        2.25        2.79      0.45 o 
   5  -8   1       23.68       19.63      0.95 o 
   6  -8   1       10.82       11.10      0.82 o 
   7  -8   1       13.99       11.77      0.58 o 
   8  -8   1       65.01       54.39      1.63 o 
   9  -8   1       13.43       10.27      0.62 o 
  -4  -7   1        7.94        9.06      0.38 o 
  -3  -7   1        0.51        0.74      0.17 o 
  -2  -7   1        1.13        1.68      0.25 o 
  -1  -7   1       30.82       31.94      0.76 o 
   0  -7   1       28.91       32.05      1.01 o 
   1  -7   1        3.46        3.82      0.96 o 
   2  -7   1      135.78      144.00      6.01 o 
   3  -7   1      225.33      231.68      5.12 o 
   4  -7   1       20.33       20.37      1.55 o 
   5  -7   1       32.46       32.43      2.97 o 
   6  -7   1      122.09      112.32      2.31 o 
   7  -7   1        0.67        1.03      0.24 o 
   8  -7   1        6.47        5.20      0.57 o 
   9  -7   1        0.57        0.31      0.20 o 
  -5  -6   1        1.64        1.48      0.18 o 
  -4  -6   1       12.71       12.78      0.62 o 
  -3  -6   1       28.65       23.74      1.20 o 
  -2  -6   1        2.36        2.20      0.25 o 
  -1  -6   1       21.50       19.80      1.65 o 
   0  -6   1       32.57       28.95      1.83 o 
   1  -6   1        7.17        8.57      0.75 o 
   2  -6   1        3.79        1.22      0.56 o 
   3  -6   1        0.25       -0.18      0.40 o 
   4  -6   1       46.40       51.03      3.10 o 
   5  -6   1      254.88      259.47      7.93 o 
   6  -6   1      275.61      269.06      3.06 o 
   7  -6   1      155.59      147.76      1.89 o 
   8  -6   1       18.63       19.41      1.07 o 
   9  -6   1        0.19        0.27      0.22 o 
  -5  -5   1        0.48        0.47      0.14 o 
  -4  -5   1        2.50        2.21      0.28 o 
  -3  -5   1       49.85       50.04      1.55 o 
  -2  -5   1       29.27       28.86      2.07 o 
  -1  -5   1        1.44        0.98      0.39 o 
   0  -5   1      801.31      889.57      6.79 o 
   1  -5   1      318.59      364.83      3.56 o 
   2  -5   1      107.58      108.91      4.04 o 
   3  -5   1        5.41        4.10      0.48 o 
   4  -5   1       66.99       62.25      2.18 o 
   5  -5   1      102.06      103.61      3.22 o 
   6  -5   1        9.78        8.18      1.00 o 
   7  -5   1        0.64        0.24      0.24 o 
   8  -5   1       25.15       24.67      1.20 o 
   9  -5   1       21.18       21.43      0.99 o 
  -6  -4   1        4.14        4.63      0.29 o 
  -5  -4   1       15.96       14.25      0.88 o 
  -4  -4   1       14.70       18.86      0.91 o 
  -3  -4   1        2.52        2.64      0.70 o 
  -2  -4   1       75.59       78.58      2.26 o 
  -1  -4   1       21.39       22.38      1.28 o 
   0  -4   1      169.48      144.61      2.43 o 
   1  -4   1        3.54        7.01      0.47 o 
   2  -4   1        6.98        5.77      0.46 o 
   3  -4   1      555.40      602.89      7.55 o 
   4  -4   1     2268.43     2360.29     12.70 o 
   5  -4   1      609.95      626.57     10.95 o 
   6  -4   1        0.01       -0.13      0.42 o 
   7  -4   1       12.01       13.84      0.81 o 
   8  -4   1       32.43       30.90      0.91 o 
   9  -4   1        1.03        0.86      0.16 o 
  -7  -3   1       15.40       17.58      0.59 o 
  -6  -3   1        0.41        1.16      0.32 o 
  -5  -3   1       16.62       18.38      1.00 o 
  -4  -3   1       49.07       50.18      1.97 o 
  -3  -3   1       26.86       29.11      1.17 o 
  -2  -3   1      803.67      880.02      8.61 o 
  -1  -3   1      941.50     1029.37      5.73 o 
   0  -3   1       73.03       80.42      1.14 o 
   1  -3   1       69.23       48.12      1.32 o 
   2  -3   1      269.55      267.96      1.96 o 
   3  -3   1      358.93      361.27      6.41 o 
   4  -3   1        0.34        1.00      0.25 o 
   5  -3   1       13.82       11.27      1.03 o 
   6  -3   1        6.11        7.60      1.40 o 
   7  -3   1       53.44       53.21      1.20 o 
   8  -3   1       33.10       32.82      1.21 o 
   9  -3   1        0.62        0.23      0.19 o 
  -7  -2   1        6.72        7.72      0.36 o 
  -6  -2   1        0.27        0.19      0.13 o 
  -5  -2   1       15.91       15.21      1.36 o 
  -4  -2   1        6.33        8.08      0.65 o 
  -3  -2   1        8.60       14.61      0.99 o 
  -2  -2   1       10.70       13.10      0.70 o 
  -1  -2   1      261.43      264.48      2.82 o 
   0  -2   1      395.91      420.36      2.86 o 
   1  -2   1     1613.75     1681.44      4.69 o 
   2  -2   1     6382.41     6558.70     15.67 o 
   3  -2   1     1281.87     1370.93      8.10 o 
   4  -2   1        5.82        9.10      0.64 o 
   5  -2   1      211.25      247.61      7.21 o 
   6  -2   1       54.83       47.18      2.41 o 
   7  -2   1        0.11        0.48      0.23 o 
   8  -2   1        0.27        0.35      0.25 o 
   9  -2   1        0.17        0.37      0.20 o 
  -8  -1   1        9.28        9.45      0.62 o 
  -7  -1   1       51.25       55.58      1.08 o 
  -6  -1   1       20.22       19.75      0.60 o 
  -5  -1   1        3.41        4.27      1.20 o 
  -4  -1   1       84.90       87.10      2.76 o 
  -3  -1   1      369.75      421.03      5.51 o 
  -2  -1   1       63.85       66.19      1.06 o 
  -1  -1   1       77.67       88.96      1.12 o 
   0  -1   1      238.85      250.82      4.19 o 
   1  -1   1      245.53      215.94      2.53 o 
   2  -1   1       37.86       29.74      1.13 o 
   3  -1   1        0.44        0.97      0.21 o 
   4  -1   1       66.93       90.67      3.99 o 
   5  -1   1       44.39       56.39      2.45 o 
   6  -1   1       49.81       43.23      2.34 o 
   7  -1   1       33.12       29.94      1.33 o 
   8  -1   1       18.75       17.08      0.95 o 
  -8   0   1        0.69        0.35      0.24 o 
  -7   0   1        0.11       -0.03      0.14 o 
  -6   0   1        4.33        3.71      1.11 o 
  -5   0   1        2.10        2.58      0.63 o 
  -4   0   1        0.16        0.11      0.18 o 
  -3   0   1       72.71       72.75      1.36 o 
  -2   0   1     2700.02     2669.89      6.82 o 
  -1   0   1     1833.52     1873.56      4.63 o 
   0   0   1     1266.45     1253.62     11.57 o 
   1   0   1      308.53      299.86      3.82 o 
   2   0   1      113.78      113.02      1.53 o 
   3   0   1       34.36       38.27      1.43 o 
   4   0   1      153.51      147.00      3.57 o 
   5   0   1       38.51       33.57      1.95 o 
   6   0   1       64.25       61.56      1.04 o 
   7   0   1       15.04       17.21      0.70 o 
   8   0   1        8.37        9.57      0.67 o 
  -9   1   1        1.97        2.22      0.33 o 
  -8   1   1        2.76        2.98      0.45 o 
  -7   1   1        2.26        1.71      0.24 o 
  -6   1   1        0.12        0.45      0.32 o 
  -5   1   1      132.80      122.86      3.47 o 
  -4   1   1        2.39        2.95      0.40 o 
  -3   1   1       25.53       27.55      0.75 o 
  -2   1   1       92.59      107.91      1.49 o 
  -1   1   1      667.99      635.41      3.10 o 
   0   1   1       81.29       72.17      1.17 o 
   1   1   1        5.39        5.29      0.32 o 
   2   1   1      271.55      284.06      2.98 o 
   3   1   1        2.45        5.12      0.50 o 
   4   1   1       92.11       94.25      3.00 o 
   5   1   1        0.82        1.84      0.78 o 
   6   1   1        0.00        0.09      0.16 o 
   7   1   1       16.73       16.54      0.66 o 
   8   1   1       12.54       13.35      0.65 o 
  -9   2   1        1.24        1.34      0.30 o 
  -8   2   1        4.88        6.33      0.63 o 
  -7   2   1       10.63        8.32      0.47 o 
  -6   2   1        4.61        3.70      0.96 o 
  -5   2   1       54.15       62.83      2.05 o 
  -4   2   1      156.99      144.58      2.59 o 
  -3   2   1       49.18       51.31      1.73 o 
  -2   2   1      205.28      221.43      5.05 o 
  -1   2   1      267.62      241.76      3.33 o 
   0   2   1        3.47        2.26      0.49 o 
   1   2   1      799.61      764.62      3.63 o 
   2   2   1      563.74      596.63     10.05 o 
   3   2   1       74.81       73.37      1.99 o 
   4   2   1       13.69       14.98      0.92 o 
   5   2   1       64.92       63.06      1.01 o 
   6   2   1        0.00        0.29      0.14 o 
   7   2   1       24.25       25.79      0.99 o 
  -9   3   1        8.28        7.95      0.63 o 
  -8   3   1        5.93        4.43      0.36 o 
  -7   3   1       15.05       11.07      0.54 o 
  -6   3   1       11.12        9.32      1.02 o 
  -5   3   1       15.16        8.96      1.31 o 
  -4   3   1        4.30        4.33      2.39 o 
  -3   3   1       41.31       44.73      1.85 o 
  -2   3   1      113.07      106.03      3.04 o 
  -1   3   1        9.83        9.40      0.55 o 
   0   3   1       74.00       75.31      1.07 o 
   1   3   1        6.15        9.50      0.62 o 
   2   3   1      101.47       96.27      3.74 o 
   3   3   1       31.29       28.03      1.39 o 
   4   3   1       17.17       16.68      0.57 o 
   5   3   1        5.05        5.16      0.40 o 
   6   3   1        7.55        7.34      0.64 o 
  -9   4   1        0.00       -0.07      0.13 o 
  -8   4   1       14.60       17.21      0.69 o 
  -7   4   1       15.55       16.98      0.98 o 
  -6   4   1       39.86       38.30      4.04 o 
  -5   4   1        3.62        5.81      1.06 o 
  -4   4   1        4.35        6.34      2.37 o 
  -3   4   1       35.68       39.16      1.70 o 
  -2   4   1      133.25      128.67      7.57 o 
  -1   4   1      115.77      111.24      2.78 o 
   0   4   1       20.13       28.01      1.13 o 
   1   4   1      287.46      290.35      4.93 o 
   2   4   1      104.53      115.05      3.48 o 
   3   4   1       76.73       69.36      3.03 o 
   4   4   1       23.49       20.49      1.10 o 
   5   4   1        3.40        3.14      0.26 o 
   6   4   1        0.35        0.84      0.18 o 
 -10   5   1        0.68        0.58      0.16 o 
  -9   5   1        1.90        1.66      0.32 o 
  -8   5   1        4.26        3.92      0.52 o 
  -7   5   1       43.19       34.89      1.01 o 
  -6   5   1       70.73       71.69      4.04 o 
  -5   5   1       21.14       25.19      2.31 o 
  -4   5   1        7.44        7.23      0.87 o 
  -3   5   1        1.66        3.00      0.78 o 
  -2   5   1        7.15       11.44      0.92 o 
  -1   5   1       66.43       64.38      2.35 o 
   0   5   1       67.16       58.54      2.47 o 
   1   5   1       40.64       35.30      2.91 o 
   2   5   1        2.06        2.06      0.31 o 
   3   5   1        6.85        5.93      0.41 o 
   4   5   1        5.67        4.77      0.39 o 
   5   5   1        0.22        0.18      0.20 o 
  -9   6   1        2.97        3.10      0.43 o 
  -8   6   1        8.54        8.65      0.56 o 
  -7   6   1       69.87       75.15      1.40 o 
  -6   6   1       56.82       51.15      1.54 o 
  -5   6   1        0.48        0.71      0.40 o 
  -4   6   1        7.72        4.62      0.73 o 
  -3   6   1       11.15       13.28      1.74 o 
  -2   6   1       14.98       12.52      1.69 o 
  -1   6   1       13.18       16.04      2.16 o 
   0   6   1       37.81       37.46      3.00 o 
   1   6   1        4.26        4.68      0.29 o 
   2   6   1       42.16       40.28      1.11 o 
   3   6   1        0.80        0.85      0.20 o 
   4   6   1        0.27        0.12      0.12 o 
  -9   7   1        0.51        0.26      0.20 o 
  -8   7   1        1.83        1.72      0.43 o 
  -7   7   1        5.00        3.68      0.52 o 
  -6   7   1       53.32       55.20      1.83 o 
  -5   7   1       13.89       15.52      1.11 o 
  -4   7   1        0.97        0.34      0.37 o 
  -3   7   1       29.41       28.14      1.88 o 
  -2   7   1       11.28        7.17      1.41 o 
  -1   7   1       10.00       14.31      0.49 o 
   0   7   1       40.42       40.28      0.85 o 
   1   7   1       26.21       30.58      0.97 o 
   2   7   1       32.18       30.34      0.91 o 
   3   7   1        7.95        7.81      0.62 o 
  -9   8   1        0.12       -0.03      0.17 o 
  -8   8   1        0.40        0.27      0.17 o 
  -7   8   1        0.67        0.98      0.21 o 
  -6   8   1       25.51       23.85      1.22 o 
  -5   8   1        3.46        2.29      0.42 o 
  -4   8   1        1.40        1.45      0.27 o 
  -3   8   1        6.64        5.61      0.40 o 
  -2   8   1        3.94        2.84      0.24 o 
  -1   8   1        2.46        4.28      0.36 o 
   0   8   1        9.63        9.37      0.43 o 
   1   8   1       36.49       36.02      1.04 o 
   2   8   1       12.60       13.13      0.73 o 
  -8   9   1        8.50        7.44      0.40 o 
  -7   9   1        3.46        5.02      0.54 o 
  -6   9   1        0.08        0.28      0.26 o 
  -5   9   1        3.03        4.13      0.52 o 
  -4   9   1       19.55       18.96      0.60 o 
  -3   9   1        8.95       10.49      0.46 o 
  -2   9   1        1.95        2.62      0.24 o 
  -1   9   1        1.35        0.49      0.13 o 
   0   9   1        0.65        0.86      0.25 o 
   1   9   1        6.18        6.74      0.48 o 
  -7  10   1        8.77        9.76      0.43 o 
  -6  10   1        1.51        2.06      0.23 o 
  -5  10   1        3.63        2.83      0.27 o 
  -4  10   1        1.88        1.65      0.33 o 
  -3  10   1       23.76       21.48      0.82 o 
  -2  10   1        0.92        0.94      0.28 o 
  -1  10   1        0.12        0.22      0.17 o 
  -5  11   1        3.88        4.25      0.34 o 
   3 -11   2       10.39       13.50      0.69 o 
   4 -11   2        8.93        8.02      0.54 o 
   5 -11   2        0.06        0.25      0.16 o 
   6 -11   2       27.84       26.81      0.91 o 
   0 -10   2        1.22        1.08      0.24 o 
   1 -10   2        6.79        6.63      0.39 o 
   2 -10   2        9.04        8.15      0.45 o 
   3 -10   2        1.87        0.70      0.16 o 
   4 -10   2       29.04       30.34      0.86 o 
   5 -10   2       11.42       12.80      0.54 o 
   6 -10   2        1.25        3.52      0.41 o 
   7 -10   2        0.06        0.00      0.14 o 
  -1  -9   2        1.96        1.45      0.29 o 
   0  -9   2        5.66        7.92      0.69 o 
   1  -9   2        6.13        6.74      0.45 o 
   2  -9   2        4.59        4.97      0.31 o 
   3  -9   2        5.70        8.08      0.46 o 
   4  -9   2      299.73      287.06      2.78 o 
   5  -9   2        9.07       11.08      0.74 o 
   6  -9   2        1.99        4.34      0.48 o 
   7  -9   2        2.06        1.29      0.28 o 
   8  -9   2        7.10        6.57      0.48 o 
  -3  -8   2        1.39        1.71      0.25 o 
  -2  -8   2        4.77        4.19      0.45 o 
  -1  -8   2        0.37        0.31      0.15 o 
   0  -8   2       26.64       21.44      0.80 o 
   1  -8   2       34.86       33.93      0.80 o 
   2  -8   2        9.70        6.99      0.35 o 
   3  -8   2        7.90        8.41      0.45 o 
   4  -8   2      184.68      191.48      2.85 o 
   5  -8   2       44.46       49.36      1.42 o 
   6  -8   2        4.35        1.59      0.38 o 
   7  -8   2       47.23       42.61      1.66 o 
   8  -8   2      100.88      105.11      2.19 o 
   9  -8   2       21.58       22.35      0.61 o 
  -4  -7   2        0.03        0.12      0.12 o 
  -3  -7   2        1.85        2.09      0.35 o 
  -2  -7   2        0.01       -0.02      0.14 o 
  -1  -7   2       49.74       49.67      0.93 o 
   0  -7   2       29.36       27.87      0.66 o 
   1  -7   2       29.70       34.67      2.64 o 
   2  -7   2      279.72      260.54      7.46 o 
   3  -7   2      151.13      151.06      5.79 o 
   4  -7   2       63.55       59.12      3.87 o 
   5  -7   2       15.43       18.36      1.48 o 
   6  -7   2       58.03       63.69      1.33 o 
   7  -7   2       12.92       15.93      0.72 o 
   8  -7   2        7.90        7.60      0.66 o 
   9  -7   2        2.43        2.17      0.23 o 
  -5  -6   2        0.36        0.28      0.16 o 
  -4  -6   2       19.07       17.04      0.65 o 
  -3  -6   2        2.32        3.71      0.43 o 
  -2  -6   2        0.25        0.09      0.14 o 
  -1  -6   2        0.21        0.25      0.53 o 
   0  -6   2      110.96      106.98      3.49 o 
   1  -6   2      322.21      311.59      6.68 o 
   2  -6   2      135.23      135.17      3.47 o 
   3  -6   2       24.47       25.37      1.56 o 
   4  -6   2        2.53        3.93      0.65 o 
   5  -6   2      329.45      348.34      6.30 o 
   6  -6   2      232.61      242.78      2.34 o 
   7  -6   2      101.63       96.67      2.38 o 
   8  -6   2       22.23       22.22      1.12 o 
   9  -6   2        5.60        7.61      0.39 o 
  -6  -5   2        2.07        1.72      0.19 o 
  -5  -5   2        2.83        3.03      0.30 o 
  -4  -5   2       15.20       13.68      0.87 o 
  -3  -5   2       44.76       39.17      3.28 o 
  -2  -5   2       37.51       49.84      5.48 o 
  -1  -5   2        0.16        0.11      0.25 o 
   0  -5   2      434.95      424.05      4.66 o 
   1  -5   2       27.22       23.24      1.05 o 
   2  -5   2       22.00       21.43      0.85 o 
   3  -5   2       34.72       43.05      1.56 o 
   4  -5   2      269.57      296.29      5.19 o 
   5  -5   2      180.03      176.37      4.36 o 
   6  -5   2        0.40        0.52      0.32 o 
   7  -5   2       21.41       15.35      1.80 o 
   8  -5   2        4.70        4.25      0.52 o 
   9  -5   2        3.51        2.90      0.37 o 
  -6  -4   2        0.13        0.11      0.16 o 
  -5  -4   2        0.67        0.22      0.24 o 
  -4  -4   2        0.09        0.38      0.23 o 
  -3  -4   2        7.28        9.10      1.37 o 
  -2  -4   2       27.62       32.68      1.92 o 
  -1  -4   2      395.98      432.02      4.51 o 
   0  -4   2      155.59      155.93      2.52 o 
   1  -4   2      147.93      124.24      1.71 o 
   2  -4   2        1.59        2.06      0.29 o 
   3  -4   2     1431.88     1531.92     10.29 o 
   4  -4   2      113.97      110.83      4.10 o 
   5  -4   2       85.11       79.35      2.82 o 
   6  -4   2       18.68       19.32      1.66 o 
   7  -4   2       65.61       60.17      1.70 o 
   8  -4   2        7.95        7.05      0.75 o 
   9  -4   2        5.25        4.39      0.41 o 
  -7  -3   2        0.19        0.12      0.19 o 
  -6  -3   2        0.60        0.21      0.23 o 
  -5  -3   2        1.94        0.15      0.23 o 
  -4  -3   2       48.63       52.27      2.02 o 
  -3  -3   2       10.76        8.21      1.36 o 
  -2  -3   2      144.86      141.42      3.30 o 
  -1  -3   2      360.56      339.66      5.66 o 
   0  -3   2       93.67       91.50      1.37 o 
   1  -3   2       53.49       64.94      1.12 o 
   2  -3   2      163.54      153.67      1.46 o 
   3  -3   2     1835.75     1907.82      8.47 o 
   4  -3   2      215.98      266.50      5.50 o 
   5  -3   2        6.40        3.48      0.61 o 
   6  -3   2        3.94        4.11      1.09 o 
   7  -3   2        0.09        0.12      0.26 o 
   8  -3   2       29.92       30.66      0.88 o 
   9  -3   2        0.14       -0.12      0.17 o 
  -8  -2   2        1.74        1.37      0.23 o 
  -7  -2   2        2.82        3.63      0.26 o 
  -6  -2   2       39.57       38.55      1.02 o 
  -5  -2   2        1.66        3.16      0.65 o 
  -4  -2   2       19.58       18.13      1.11 o 
  -3  -2   2       18.62       14.94      0.88 o 
  -2  -2   2     1127.82     1181.92      5.64 o 
  -1  -2   2     2765.55     2828.77      8.60 o 
   0  -2   2     1879.11     1833.73     10.25 o 
   1  -2   2      366.69      332.82      2.75 o 
   2  -2   2      286.49      299.56      2.22 o 
   3  -2   2       80.76       95.36      2.03 o 
   4  -2   2        2.27        5.41      0.65 o 
   5  -2   2       44.28       47.98      3.30 o 
   6  -2   2        1.44        2.04      0.53 o 
   7  -2   2       17.16       19.21      1.06 o 
   8  -2   2        1.90        2.45      0.40 o 
   9  -2   2        6.44        7.73      0.51 o 
  -8  -1   2        0.34        0.33      0.14 o 
  -7  -1   2        0.00        0.11      0.19 o 
  -6  -1   2       25.15       24.53      0.80 o 
  -5  -1   2        1.88        4.59      0.77 o 
  -4  -1   2        9.45        5.78      0.60 o 
  -3  -1   2        0.27        0.05      0.14 o 
  -2  -1   2     1298.62     1357.96      6.74 o 
  -1  -1   2     5477.64     5731.22     13.70 o 
   0  -1   2     2014.22     2036.83     22.71 o 
   1  -1   2     1942.22     1894.17     10.36 o 
   2  -1   2       19.54       16.60      0.83 o 
   3  -1   2      535.39      498.41     12.25 o 
   4  -1   2        5.10        6.17      1.13 o 
   5  -1   2        2.30        1.24      0.47 o 
   6  -1   2       41.19       35.13      0.97 o 
   7  -1   2       27.21       24.55      1.20 o 
   8  -1   2        0.05        0.17      0.23 o 
  -9   0   2        0.27        0.17      0.14 o 
  -8   0   2       12.60       13.34      0.79 o 
  -7   0   2       22.07       21.81      0.78 o 
  -6   0   2      124.25      131.94      5.56 o 
  -5   0   2       78.95       69.62      3.89 o 
  -4   0   2       58.41       53.78      1.42 o 
  -3   0   2        1.21        0.73      0.15 o 
  -2   0   2      649.60      607.59      3.41 o 
  -1   0   2      611.58      625.86      5.71 o 
   0   0   2     1413.46     1376.17      8.90 o 
   1   0   2      285.17      267.68      3.40 o 
   2   0   2        1.29        0.92      0.17 o 
   3   0   2        0.84        1.44      0.35 o 
   4   0   2        0.30        0.22      0.22 o 
   5   0   2       12.95       17.92      1.45 o 
   6   0   2       30.09       31.70      0.91 o 
   7   0   2      118.31      130.53      2.68 o 
   8   0   2        0.19        0.52      0.21 o 
  -9   1   2        3.49        3.97      0.43 o 
  -8   1   2       28.97       30.07      1.30 o 
  -7   1   2       19.47       18.78      0.71 o 
  -6   1   2       47.21       50.17      3.43 o 
  -5   1   2      192.64      185.00      5.88 o 
  -4   1   2       36.56       37.78      1.61 o 
  -3   1   2      149.83      148.66      1.96 o 
  -2   1   2      261.07      283.31      2.58 o 
  -1   1   2     2326.98     2216.12      9.08 o 
   0   1   2       25.85       25.76      0.86 o 
   1   1   2      646.54      618.56      4.08 o 
   2   1   2      138.63      152.92      2.04 o 
   3   1   2       21.11       21.76      1.05 o 
   4   1   2        3.14        2.14      0.55 o 
   5   1   2        1.18        2.21      0.21 o 
   6   1   2       39.37       35.08      1.01 o 
   7   1   2       84.38       86.86      1.40 o 
  -9   2   2        9.52        9.37      0.69 o 
  -8   2   2       15.29       13.01      0.87 o 
  -7   2   2        0.44        0.11      0.19 o 
  -6   2   2       33.64       35.87      2.42 o 
  -5   2   2      195.92      202.78      3.57 o 
  -4   2   2       57.57       50.61      1.54 o 
  -3   2   2      104.89       91.17      1.27 o 
  -2   2   2      833.65      848.72      5.34 o 
  -1   2   2     1069.91     1007.26      9.67 o 
   0   2   2      179.36      187.17      2.33 o 
   1   2   2      122.41      120.03      2.16 o 
   2   2   2       21.69       22.75      1.09 o 
   3   2   2       90.78      100.76      2.60 o 
   4   2   2        9.83       10.28      1.04 o 
   5   2   2       32.07       34.11      0.76 o 
   6   2   2       29.19       32.10      0.92 o 
   7   2   2       17.59       19.57      0.60 o 
  -9   3   2       11.09       12.39      0.77 o 
  -8   3   2        3.82        3.88      0.48 o 
  -7   3   2       22.02       16.54      0.93 o 
  -6   3   2       15.15       11.41      1.14 o 
  -5   3   2       70.80       73.95      2.03 o 
  -4   3   2      163.03      156.09      2.72 o 
  -3   3   2      160.68      153.54      2.42 o 
  -2   3   2       62.76       63.03      1.29 o 
  -1   3   2       11.97        7.45      0.34 o 
   0   3   2      168.89      167.70      2.39 o 
   1   3   2       70.11       73.12      1.89 o 
   2   3   2       85.72       96.80      3.95 o 
   3   3   2        1.64        1.02      0.28 o 
   4   3   2        3.22        3.74      0.44 o 
   5   3   2        6.71        5.73      0.40 o 
   6   3   2       14.12       12.98      0.79 o 
 -10   4   2        0.16        0.16      0.11 o 
  -9   4   2        0.49        0.26      0.13 o 
  -8   4   2        0.16        0.63      0.44 o 
  -7   4   2      206.03      218.04      2.01 o 
  -6   4   2        0.24       -0.16      0.28 o 
  -5   4   2        9.59       11.59      2.11 o 
  -4   4   2      121.36      114.37      3.31 o 
  -3   4   2       23.52       37.41      2.46 o 
  -2   4   2      494.82      481.55      8.44 o 
  -1   4   2      160.23      163.54      6.86 o 
   0   4   2        1.65        1.28      0.34 o 
   1   4   2        4.18        4.82      0.72 o 
   2   4   2        2.67        3.30      2.01 o 
   3   4   2       51.28       52.41      1.51 o 
   4   4   2        4.31        3.87      0.49 o 
   5   4   2        4.22        4.69      0.36 o 
 -10   5   2        1.10        1.33      0.21 o 
  -9   5   2        0.73        0.16      0.20 o 
  -8   5   2        4.08        3.98      0.36 o 
  -7   5   2      121.84      109.60      1.78 o 
  -6   5   2        0.65        1.54      0.59 o 
  -5   5   2       17.80       18.98      2.62 o 
  -4   5   2       32.98       34.78      3.11 o 
  -3   5   2       15.54       17.41      1.85 o 
  -2   5   2       13.74       14.61      1.67 o 
  -1   5   2       49.40       45.18      2.07 o 
   0   5   2        4.04        5.68      0.80 o 
   1   5   2       30.34       33.00      2.90 o 
   2   5   2        2.28        2.10      0.31 o 
   3   5   2        0.83        0.32      0.28 o 
   4   5   2        0.08       -0.01      0.14 o 
   5   5   2        5.61        6.53      0.35 o 
  -9   6   2       46.98       52.54      1.61 o 
  -8   6   2        9.35        9.48      0.55 o 
  -7   6   2       92.10      102.12      2.20 o 
  -6   6   2      158.61      141.11      1.86 o 
  -5   6   2        6.27        7.43      1.02 o 
  -4   6   2        4.12        5.71      0.86 o 
  -3   6   2       19.35       20.18      2.19 o 
  -2   6   2        1.95        1.18      0.60 o 
  -1   6   2        2.77        2.57      0.57 o 
   0   6   2       23.63       18.49      2.23 o 
   1   6   2        0.12        0.22      0.14 o 
   2   6   2       11.93       12.29      0.62 o 
   3   6   2        3.21        2.88      0.44 o 
   4   6   2        2.17        3.24      0.26 o 
  -9   7   2        7.65        5.65      0.54 o 
  -8   7   2        5.39        4.69      0.42 o 
  -7   7   2       23.79       18.51      1.00 o 
  -6   7   2        4.64        5.86      0.65 o 
  -5   7   2       30.86       30.77      1.24 o 
  -4   7   2        6.05        8.16      0.45 o 
  -3   7   2        0.12       -0.35      0.43 o 
  -2   7   2        5.73        5.21      0.27 o 
  -1   7   2        2.93        5.49      0.57 o 
   0   7   2        7.52        8.39      0.53 o 
   1   7   2        0.25        0.35      0.18 o 
   2   7   2        2.03        2.53      0.40 o 
   3   7   2        1.19        1.85      0.30 o 
  -9   8   2        3.43        5.14      0.47 o 
  -8   8   2        9.98        8.76      0.48 o 
  -7   8   2       44.83       46.10      1.66 o 
  -6   8   2        5.71        2.91      0.49 o 
  -5   8   2        8.67        7.55      0.72 o 
  -4   8   2       11.01       13.52      0.66 o 
  -3   8   2       16.73       14.55      0.46 o 
  -2   8   2      110.59      109.68      1.24 o 
  -1   8   2        7.48        8.58      0.53 o 
   0   8   2        0.01        0.11      0.24 o 
   1   8   2       10.37       10.23      0.72 o 
   2   8   2        7.92        8.95      0.56 o 
  -8   9   2        0.15        0.02      0.13 o 
  -7   9   2        9.46       10.78      0.77 o 
  -6   9   2       15.84       20.54      1.08 o 
  -5   9   2        0.17        0.36      0.15 o 
  -4   9   2       28.31       35.86      0.81 o 
  -3   9   2       29.17       37.22      1.11 o 
  -2   9   2        4.40        4.01      0.52 o 
  -1   9   2        0.00       -0.08      0.27 o 
   0   9   2        1.57        2.07      0.32 o 
  -7  10   2        0.14        0.11      0.12 o 
  -6  10   2        0.46        1.12      0.17 o 
  -5  10   2       20.10       20.24      0.63 o 
  -4  10   2       66.53       73.39      1.15 o 
  -3  10   2        7.16        9.47      0.66 o 
  -2  10   2        0.01        0.26      0.19 o 
   3 -11   3        0.10        0.21      0.20 o 
   4 -11   3        0.07       -0.02      0.14 o 
   5 -11   3        1.74        1.62      0.26 o 
   6 -11   3       17.07       18.94      0.71 o 
   0 -10   3        1.95        1.31      0.25 o 
   1 -10   3        0.78        0.49      0.14 o 
   2 -10   3       12.70       12.98      0.56 o 
   3 -10   3       14.37       13.07      0.46 o 
   4 -10   3        1.45        2.51      0.27 o 
   5 -10   3        6.82        8.90      0.45 o 
   6 -10   3       16.40       14.48      0.55 o 
   7 -10   3        0.27       -0.08      0.08 o 
  -2  -9   3        5.18        4.53      0.37 o 
  -1  -9   3        0.08        0.73      0.25 o 
   0  -9   3        0.02        0.14      0.22 o 
   1  -9   3        2.97        1.90      0.25 o 
   2  -9   3        0.99        1.33      0.20 o 
   3  -9   3       26.84       27.33      0.87 o 
   4  -9   3        0.02        0.38      0.16 o 
   5  -9   3       23.77       25.28      0.80 o 
   6  -9   3        4.96        6.45      0.53 o 
   7  -9   3        1.29        2.51      0.38 o 
   8  -9   3        8.23       10.52      0.62 o 
  -3  -8   3        2.62        3.78      0.36 o 
  -2  -8   3        0.40        0.61      0.24 o 
  -1  -8   3        1.47        1.17      0.30 o 
   0  -8   3        6.26        6.56      0.45 o 
   1  -8   3        0.01        0.07      0.15 o 
   2  -8   3        1.12        0.38      0.14 o 
   3  -8   3       90.24       83.70      1.48 o 
   4  -8   3        1.52        3.86      0.48 o 
   5  -8   3        7.17        5.30      0.56 o 
   6  -8   3        0.58        0.55      0.25 o 
   7  -8   3        7.42       10.00      0.71 o 
   8  -8   3       19.70       19.55      0.65 o 
  -4  -7   3        1.29        1.80      0.26 o 
  -3  -7   3        0.20        0.18      0.19 o 
  -2  -7   3        0.05       -0.13      0.22 o 
  -1  -7   3        0.26        0.87      0.17 o 
   0  -7   3       42.48       43.29      0.95 o 
   1  -7   3        1.84        2.34      0.75 o 
   2  -7   3        0.40        0.20      0.31 o 
   3  -7   3       23.52       21.97      1.61 o 
   4  -7   3       10.74        9.04      1.58 o 
   5  -7   3        2.25        3.28      0.34 o 
   6  -7   3       12.28       12.37      0.68 o 
   7  -7   3       26.82       23.51      1.16 o 
   8  -7   3        8.23        6.35      0.60 o 
   9  -7   3        0.02       -0.11      0.13 o 
  -5  -6   3        3.55        3.93      0.23 o 
  -4  -6   3       12.69       13.75      0.58 o 
  -2  -6   3       56.76       51.18      1.55 o 
  -1  -6   3        1.68       14.61      9.37 o 
   0  -6   3        0.22       -0.29      0.29 o 
   1  -6   3        3.59        3.01      0.87 o 
   2  -6   3        2.44        1.87      0.46 o 
   3  -6   3       10.72       10.07      1.00 o 
   4  -6   3       44.76       51.04      2.36 o 
   5  -6   3       11.45       15.25      1.37 o 
   6  -6   3        0.12        0.01      0.20 o 
   7  -6   3       10.02        7.21      0.67 o 
   8  -6   3        0.43        0.84      0.28 o 
   9  -6   3        1.88        1.42      0.23 o 
  -6  -5   3        0.07        0.07      0.09 o 
  -5  -5   3        3.11        4.50      0.36 o 
  -4  -5   3       17.32       18.59      1.04 o 
  -3  -5   3       12.06       13.56      0.79 o 
  -2  -5   3        1.45        2.25      0.54 o 
  -1  -5   3        1.69        3.40      0.61 o 
   0  -5   3      112.40      116.15      2.56 o 
   1  -5   3       22.71       22.01      0.91 o 
   2  -5   3       14.36       14.17      0.84 o 
   3  -5   3       10.34        8.99      1.01 o 
   4  -5   3        0.98        0.41      0.28 o 
   5  -5   3       76.96       68.10      2.81 o 
   6  -5   3        0.91        0.88      0.32 o 
   7  -5   3        3.22        1.78      0.36 o 
   8  -5   3        2.32        1.47      0.22 o 
   9  -5   3        0.02        0.02      0.15 o 
  -6  -4   3        1.95        2.28      0.40 o 
  -5  -4   3        9.24        7.64      0.70 o 
  -4  -4   3      136.01      142.27      2.98 o 
  -3  -4   3       47.19       54.92      2.77 o 
  -2  -4   3      253.75      256.13      5.12 o 
  -1  -4   3       19.20       22.77      1.38 o 
   0  -4   3        3.84        4.21      0.45 o 
   1  -4   3        0.03        0.28      0.16 o 
   2  -4   3       16.56       15.81      1.03 o 
   3  -4   3       22.81       16.82      1.17 o 
   4  -4   3       26.25       23.62      1.56 o 
   5  -4   3        1.95        2.91      0.58 o 
   6  -4   3        5.23        3.84      0.40 o 
   7  -4   3        1.11        1.52      0.36 o 
   8  -4   3        0.62        0.12      0.14 o 
   9  -4   3        3.66        2.83      0.33 o 
  -7  -3   3        2.88        2.25      0.27 o 
  -6  -3   3        0.73        0.87      0.34 o 
  -5  -3   3       38.54       34.95      0.96 o 
  -4  -3   3      111.29      110.81      5.21 o 
  -3  -3   3       87.19       77.00      2.80 o 
  -2  -3   3        0.31        1.09      0.36 o 
  -1  -3   3        1.19        0.78      0.22 o 
   0  -3   3      194.15      189.45      2.17 o 
   1  -3   3       15.50       17.13      0.60 o 
   2  -3   3      310.29      303.26      3.39 o 
   3  -3   3       25.97       29.08      1.10 o 
   4  -3   3       56.09       61.70      2.58 o 
   5  -3   3        0.56        0.01      0.24 o 
   6  -3   3       25.63       24.73      0.74 o 
   7  -3   3        1.05        0.84      0.29 o 
   8  -3   3        0.29        0.02      0.18 o 
  -8  -2   3        2.55        2.49      0.21 o 
  -7  -2   3        0.99        0.24      0.13 o 
  -6  -2   3       28.13       31.34      0.95 o 
  -5  -2   3        8.17        5.18      1.11 o 
  -4  -2   3      157.18      179.54      4.38 o 
  -3  -2   3      259.17      270.46      3.83 o 
  -2  -2   3      152.53      145.89      2.28 o 
  -1  -2   3        0.03        0.28      0.15 o 
   0  -2   3      290.18      281.56      2.28 o 
   1  -2   3      187.43      176.44      1.74 o 
   2  -2   3      398.96      387.81      4.01 o 
   3  -2   3        8.92        7.82      0.60 o 
   4  -2   3       45.58       48.48      2.02 o 
   5  -2   3        6.70        8.15      1.41 o 
   6  -2   3       40.92       37.65      0.91 o 
   7  -2   3       30.95       30.11      1.32 o 
   8  -2   3        0.93        1.11      0.30 o 
  -8  -1   3        0.92        0.90      0.17 o 
  -7  -1   3       68.68       65.74      1.87 o 
  -6  -1   3      151.01      130.26      1.51 o 
  -5  -1   3        7.10        8.20      1.41 o 
  -4  -1   3        0.11        0.02      0.20 o 
  -3  -1   3       12.55       11.06      0.74 o 
  -2  -1   3      117.72      105.65      1.58 o 
  -1  -1   3       59.41       56.88      0.99 o 
   0  -1   3     1801.39     1733.23     12.75 o 
   1  -1   3      539.66      515.62      2.85 o 
   2  -1   3      123.09      113.92      1.71 o 
   3  -1   3       30.16       34.03      1.53 o 
   4  -1   3        4.80        3.12      0.85 o 
   5  -1   3      115.68      112.12      2.97 o 
   6  -1   3       22.38       24.19      1.32 o 
   7  -1   3        0.66        0.81      0.29 o 
   8  -1   3        1.03        1.14      0.28 o 
  -9   0   3        0.56        0.19      0.14 o 
  -8   0   3        1.69        1.50      0.23 o 
  -7   0   3        0.01       -0.14      0.19 o 
  -6   0   3       54.95       55.05      3.62 o 
  -5   0   3       14.07       12.37      1.12 o 
  -4   0   3        3.51        1.19      0.30 o 
  -3   0   3      625.33      649.34      5.34 o 
  -2   0   3      235.52      230.00      2.10 o 
  -1   0   3       30.02       29.58      0.74 o 
   0   0   3      292.26      274.98      2.02 o 
   1   0   3      156.79      156.25      1.80 o 
   2   0   3        6.26        9.83      0.63 o 
   3   0   3       24.08       24.21      1.47 o 
   4   0   3        2.21        1.45      0.49 o 
   5   0   3       14.16       15.55      0.59 o 
   6   0   3       61.88       59.33      1.35 o 
   7   0   3        8.24        9.50      0.49 o 
  -9   1   3       63.30       69.06      1.69 o 
  -8   1   3       50.27       49.23      1.11 o 
  -7   1   3        0.72        1.43      0.25 o 
  -6   1   3        1.13        0.46      0.35 o 
  -5   1   3        0.77        0.85      0.52 o 
  -4   1   3        0.00        2.08      0.47 o 
  -3   1   3      276.65      305.83      2.67 o 
  -2   1   3      516.23      476.30      3.49 o 
  -1   1   3      447.17      433.52      2.64 o 
   0   1   3       37.34       41.46      1.58 o 
   1   1   3      867.58      898.28     12.59 o 
   2   1   3        0.66        0.34      0.21 o 
   3   1   3        3.93        1.42      0.42 o 
   4   1   3       65.78       52.27      2.61 o 
   5   1   3       13.57       12.71      0.58 o 
   6   1   3        0.03        0.45      0.19 o 
   7   1   3        0.90        0.80      0.24 o 
  -9   2   3        5.78        5.87      0.55 o 
  -8   2   3       10.77        8.99      0.74 o 
  -7   2   3        0.20        0.41      0.24 o 
  -6   2   3       47.39       46.29      1.93 o 
  -5   2   3      407.84      431.43      5.26 o 
  -4   2   3      127.90      132.05      2.23 o 
  -3   2   3      722.89      708.16      3.66 o 
  -2   2   3       29.53       26.86      0.85 o 
  -1   2   3      462.55      445.74      3.85 o 
   0   2   3       56.81       61.98      1.27 o 
   1   2   3       67.33       76.73      2.60 o 
   2   2   3      375.06      361.72      4.73 o 
   3   2   3        4.31        2.79      0.51 o 
   4   2   3       67.34       61.16      1.20 o 
   5   2   3        4.65        4.63      0.38 o 
   6   2   3        2.02        3.30      0.31 o 
  -9   3   3        0.52        0.71      0.23 o 
  -8   3   3       13.31       14.33      0.90 o 
  -7   3   3        8.81        7.89      0.40 o 
  -6   3   3       62.53       60.01      2.08 o 
  -5   3   3       79.33       76.93      2.10 o 
  -4   3   3      117.27      118.02      2.53 o 
  -3   3   3        1.72        0.01      0.22 o 
  -2   3   3        0.88        0.98      0.24 o 
  -1   3   3      176.37      186.00      3.04 o 
   0   3   3      362.31      396.54      3.72 o 
   1   3   3        0.36        0.70      0.24 o 
   2   3   3       85.72       77.48      2.89 o 
   3   3   3       48.61       50.24      2.07 o 
   4   3   3        0.02        0.01      0.48 o 
   5   3   3        2.50        1.96      0.25 o 
   6   3   3       10.38       10.45      0.45 o 
  -9   4   3        5.38        6.38      0.39 o 
  -8   4   3        0.31        0.16      0.17 o 
  -7   4   3      207.97      207.15      3.09 o 
  -6   4   3        0.07       -0.19      0.33 o 
  -5   4   3      108.84      100.04      3.45 o 
  -4   4   3        1.09        1.93      0.63 o 
  -3   4   3      492.48      490.53      9.53 o 
  -2   4   3      156.39      154.92      4.75 o 
  -1   4   3        0.68        1.27      0.28 o 
   0   4   3      516.17      448.43      8.50 o 
   1   4   3       10.87       10.33      1.11 o 
   2   4   3      236.79      204.85      5.14 o 
   3   4   3       65.21       63.82      1.33 o 
   4   4   3        0.01        0.18      0.15 o 
   5   4   3        2.52        2.57      0.38 o 
 -10   5   3        0.96        1.03      0.20 o 
  -9   5   3       11.61       10.74      0.74 o 
  -8   5   3        0.09        0.10      0.16 o 
  -7   5   3       77.32       76.23      1.21 o 
  -6   5   3        6.23        5.48      1.23 o 
  -5   5   3        0.63        0.85      0.45 o 
  -4   5   3       30.57       35.72      2.07 o 
  -3   5   3       76.93       66.43      3.81 o 
  -2   5   3      235.02      220.29      6.76 o 
  -1   5   3        9.92       10.99      1.25 o 
   0   5   3       40.08       39.36      3.07 o 
   1   5   3      530.64      500.97      3.56 o 
   2   5   3        0.72        0.75      0.27 o 
   3   5   3        0.52        0.48      0.27 o 
   4   5   3        0.01        0.28      0.15 o 
  -9   6   3        4.48        4.16      0.49 o 
  -8   6   3       11.62        8.93      0.52 o 
  -7   6   3       40.78       44.73      1.16 o 
  -6   6   3       31.71       33.24      0.97 o 
  -5   6   3       48.52       51.30      2.73 o 
  -4   6   3       44.22       41.87      2.39 o 
  -3   6   3        0.88        0.68      0.41 o 
  -2   6   3       34.07       29.33      2.75 o 
  -1   6   3        8.71        8.00      1.46 o 
   0   6   3      604.96      562.31      3.30 o 
   1   6   3       11.10        9.89      0.80 o 
   2   6   3        9.77       10.42      0.80 o 
   3   6   3        9.96       11.65      0.52 o 
  -9   7   3        0.97        0.96      0.26 o 
  -8   7   3        1.07        0.62      0.19 o 
  -7   7   3       10.35        9.55      0.54 o 
  -6   7   3        0.52        1.03      0.21 o 
  -5   7   3       73.88       74.03      3.02 o 
  -4   7   3       20.13       21.84      0.79 o 
  -3   7   3       14.81       12.16      0.62 o 
  -2   7   3      197.39      204.26      2.01 o 
  -1   7   3      194.02      193.79      2.33 o 
   0   7   3      112.56      106.39      1.74 o 
   1   7   3       74.09       72.29      2.00 o 
   2   7   3        3.95        5.03      0.50 o 
  -9   8   3        0.66        0.86      0.15 o 
  -8   8   3       13.87       16.79      0.64 o 
  -7   8   3        9.18        9.31      0.77 o 
  -6   8   3        0.65        1.48      0.40 o 
  -5   8   3       22.34       18.96      1.11 o 
  -4   8   3        2.54        1.80      0.28 o 
  -3   8   3       25.29       27.12      1.05 o 
  -2   8   3       64.38       69.02      1.45 o 
  -1   8   3       79.59       82.73      1.69 o 
   0   8   3        6.55        6.54      0.63 o 
   1   8   3        0.18       -0.09      0.21 o 
  -8   9   3        0.07        0.12      0.11 o 
  -7   9   3       19.36       22.37      1.05 o 
  -6   9   3        8.12        6.76      0.41 o 
  -5   9   3       15.21       18.27      0.67 o 
  -4   9   3       34.24       43.04      1.11 o 
  -3   9   3      169.15      168.44      2.13 o 
  -2   9   3        4.70        2.74      0.29 o 
  -1   9   3        6.72        6.57      0.57 o 
   0   9   3        0.56       -0.20      0.20 o 
  -7  10   3       10.90       11.57      0.39 o 
  -6  10   3        6.75        7.77      0.56 o 
  -5  10   3        1.01        2.64      0.36 o 
  -4  10   3       22.03       23.80      0.91 o 
  -3  10   3        4.43        4.82      0.46 o 
   3 -11   4       33.30       35.03      1.00 o 
   4 -11   4        8.98        9.55      0.53 o 
   5 -11   4        2.17        2.53      0.21 o 
   0 -10   4        0.00        0.16      0.15 o 
   1 -10   4        0.65        0.03      0.19 o 
   2 -10   4       16.42       20.44      0.55 o 
   3 -10   4       21.62       21.40      0.76 o 
   4 -10   4       16.91       15.46      0.66 o 
   5 -10   4        0.72        0.44      0.14 o 
   6 -10   4        0.22        0.29      0.09 o 
   7 -10   4        4.91        5.78      0.30 o 
  -2  -9   4        4.56        4.74      0.38 o 
  -1  -9   4       10.49        8.58      0.66 o 
   0  -9   4        1.21        1.74      0.34 o 
   1  -9   4       22.36       19.85      0.60 o 
   2  -9   4       10.84       10.04      0.57 o 
   3  -9   4       44.30       45.72      1.10 o 
   4  -9   4       53.94       58.42      1.27 o 
   5  -9   4        0.08       -0.01      0.11 o 
   6  -9   4        0.24        0.15      0.10 o 
   7  -9   4        1.75        2.21      0.35 o 
   8  -9   4        0.86        0.50      0.16 o 
  -3  -8   4        4.87        5.34      0.39 o 
  -2  -8   4        9.67       11.55      0.76 o 
  -1  -8   4        3.66        4.54      0.54 o 
   0  -8   4        0.08        0.06      0.19 o 
   1  -8   4        0.68        0.36      0.37 o 
   2  -8   4       10.95       13.59      0.57 o 
   3  -8   4        4.43        4.64      0.41 o 
   4  -8   4       57.91       56.14      1.18 o 
   5  -8   4        0.86        0.36      0.18 o 
   6  -8   4        0.36        0.09      0.14 o 
   7  -8   4       11.96       10.18      0.50 o 
   8  -8   4        0.33        0.37      0.22 o 
  -4  -7   4        7.29        8.01      0.53 o 
  -3  -7   4        2.07        1.13      0.26 o 
  -2  -7   4       16.67       13.91      0.91 o 
  -1  -7   4      176.60      154.86      3.99 o 
   0  -7   4       27.76       23.34      1.07 o 
   1  -7   4        0.00       -0.08      0.70 o 
   2  -7   4       36.37       39.60      3.08 o 
   3  -7   4        0.76        1.79      0.58 o 
   4  -7   4       25.46       23.98      0.94 o 
   5  -7   4        0.70        0.00      0.15 o 
   6  -7   4       16.69       18.36      0.69 o 
   7  -7   4       16.57       16.19      0.93 o 
   8  -7   4        0.00       -0.18      0.19 o 
  -5  -6   4       13.24       14.56      0.72 o 
  -4  -6   4        2.57        2.67      0.28 o 
  -3  -6   4        1.36        0.58      0.16 o 
  -2  -6   4        0.06       -0.23      0.24 o 
  -1  -6   4       14.33       15.45      2.91 o 
   0  -6   4       20.58       19.76      1.21 o 
   1  -6   4       16.33       13.19      1.17 o 
   2  -6   4      148.27      144.00      4.51 o 
   3  -6   4        0.25        1.10      0.32 o 
   4  -6   4        0.60        0.09      0.23 o 
   5  -6   4        5.65        8.66      0.52 o 
   6  -6   4        4.95        1.43      0.45 o 
   7  -6   4       23.35       20.16      1.08 o 
   8  -6   4        0.18        0.08      0.18 o 
  -6  -5   4        0.06       -0.03      0.12 o 
  -5  -5   4        0.33        0.40      0.26 o 
  -4  -5   4        8.19        8.33      0.68 o 
  -3  -5   4      322.70      323.03      3.91 o 
  -2  -5   4      127.32      115.12      3.80 o 
  -1  -5   4       27.72       25.79      1.68 o 
   0  -5   4        9.30       10.10      0.81 o 
   1  -5   4        0.00        0.29      0.21 o 
   2  -5   4      312.54      336.05      4.39 o 
   3  -5   4       37.70       31.16      1.43 o 
   4  -5   4       81.21       86.55      2.47 o 
   5  -5   4       34.03       32.21      2.01 o 
   6  -5   4       12.12       13.59      0.75 o 
   7  -5   4       20.73       19.70      0.75 o 
   8  -5   4        8.14        6.44      0.38 o 
  -6  -4   4        6.16        7.36      0.64 o 
  -5  -4   4        7.53        7.09      0.47 o 
  -4  -4   4       23.08       26.29      1.15 o 
  -3  -4   4      233.94      232.28      5.54 o 
  -2  -4   4       62.82       56.97      4.86 o 
  -1  -4   4      214.98      232.14      4.64 o 
   0  -4   4       53.72       53.14      1.69 o 
   1  -4   4      270.21      279.13      3.23 o 
   2  -4   4       32.74       37.75      1.46 o 
   3  -4   4      103.57      140.01      2.81 o 
   4  -4   4        0.90        0.01      0.55 o 
   5  -4   4        1.38        0.40      0.31 o 
   6  -4   4        1.02        0.30      0.20 o 
   7  -4   4        4.67        5.64      0.40 o 
   8  -4   4        1.63        2.05      0.37 o 
  -7  -3   4        6.02        5.68      0.36 o 
  -6  -3   4        8.99        8.32      0.72 o 
  -5  -3   4      229.55      228.54      3.44 o 
  -4  -3   4      352.99      358.45      6.91 o 
  -3  -3   4      188.81      201.64      3.72 o 
  -2  -3   4      444.07      457.46      8.65 o 
  -1  -3   4      786.13      794.31      5.95 o 
   0  -3   4      206.14      223.14      3.96 o 
   1  -3   4       64.08       69.82      1.44 o 
   2  -3   4       17.33       16.02      0.85 o 
   3  -3   4      222.24      216.06      3.02 o 
   4  -3   4       19.48       26.88      1.31 o 
   5  -3   4        0.03        0.10      0.25 o 
   6  -3   4       51.84       45.57      1.03 o 
   7  -3   4        7.27        5.98      0.60 o 
   8  -3   4       17.04       18.20      0.91 o 
  -8  -2   4        0.00       -0.15      0.18 o 
  -7  -2   4        0.01       -0.05      0.11 o 
  -6  -2   4      177.17      181.57      1.79 o 
  -5  -2   4       86.61       92.34      2.55 o 
  -4  -2   4        8.14        4.17      0.57 o 
  -3  -2   4      291.12      286.36      4.16 o 
  -2  -2   4     1380.13     1457.38     10.02 o 
  -1  -2   4      158.67      144.26      2.00 o 
   0  -2   4      235.39      228.55      2.28 o 
   1  -2   4      162.32      157.24      1.57 o 
   2  -2   4        0.05        0.34      0.16 o 
   3  -2   4       36.08       34.62      1.51 o 
   4  -2   4       19.65       22.85      1.07 o 
   5  -2   4       21.09       21.33      1.32 o 
   6  -2   4       40.99       39.90      1.26 o 
   7  -2   4        2.37        2.21      0.41 o 
   8  -2   4        0.40        0.71      0.24 o 
  -8  -1   4        0.11        0.23      0.22 o 
  -7  -1   4      193.29      190.50      2.22 o 
  -6  -1   4       38.92       43.93      1.08 o 
  -5  -1   4        0.71       -0.18      0.51 o 
  -4  -1   4       14.15       18.57      1.13 o 
  -3  -1   4        2.75       11.22      3.75 o 
  -2  -1   4     1710.94     1893.03     11.26 o 
  -1  -1   4       19.42       19.46      0.58 o 
   0  -1   4      182.83      182.78      1.82 o 
   1  -1   4       19.07       15.88      0.57 o 
   2  -1   4       41.16       48.32      1.43 o 
   3  -1   4       22.31       23.98      0.99 o 
   4  -1   4       30.25       27.89      1.41 o 
   5  -1   4      149.59      143.50      2.54 o 
   6  -1   4      199.49      194.31      3.39 o 
   7  -1   4       13.49       15.27      0.92 o 
   8  -1   4        0.02       -0.07      0.14 o 
  -9   0   4        4.57        5.91      0.44 o 
  -8   0   4       46.62       53.46      1.40 o 
  -7   0   4      109.04      108.90      1.40 o 
  -6   0   4       43.17       46.10      1.43 o 
  -5   0   4        0.71        0.78      0.58 o 
  -4   0   4      201.96      226.25      4.60 o 
  -3   0   4      598.07      643.70      7.68 o 
  -2   0   4       15.21       12.58      0.53 o 
  -1   0   4      700.17      669.10      7.45 o 
   0   0   4       83.71       86.44      1.06 o 
   1   0   4      968.77     1068.21      8.37 o 
   2   0   4       79.67       85.31      1.70 o 
   3   0   4        1.14        2.01      0.46 o 
   4   0   4        8.88        8.48      1.07 o 
   5   0   4       54.01       50.17      1.15 o 
   6   0   4        7.39        7.87      0.81 o 
   7   0   4       27.91       29.55      0.75 o 
  -9   1   4       25.72       28.67      1.08 o 
  -8   1   4       34.50       39.46      1.49 o 
  -7   1   4        1.63        2.69      0.45 o 
  -6   1   4        0.00        0.49      0.28 o 
  -5   1   4      145.72      171.14      4.04 o 
  -4   1   4      625.01      629.25      7.79 o 
  -3   1   4       63.65       72.63      1.29 o 
  -2   1   4       23.99       23.21      0.87 o 
  -1   1   4        1.82        0.98      0.21 o 
   0   1   4      455.83      507.19      4.33 o 
   1   1   4        0.08        3.77      3.74 o 
   2   1   4      201.30      247.24      9.46 o 
   3   1   4       31.97       28.37      2.45 o 
   4   1   4       74.59       81.23      1.34 o 
   5   1   4      275.71      288.67      3.64 o 
   6   1   4        0.00        0.31      0.28 o 
   7   1   4        1.95        1.38      0.25 o 
  -9   2   4       20.13       22.06      1.00 o 
  -8   2   4        9.72        9.05      0.74 o 
  -7   2   4        1.58        1.89      0.21 o 
  -6   2   4       42.02       49.11      2.03 o 
  -5   2   4       51.88       63.76      2.03 o 
  -4   2   4       54.42       62.87      1.95 o 
  -3   2   4        0.01        0.10      0.15 o 
  -2   2   4       15.58       14.69      0.79 o 
  -1   2   4      972.98     1078.14      8.03 o 
   0   2   4      372.52      460.75      5.86 o 
   1   2   4      117.74      129.42      3.92 o 
   2   2   4       10.18       12.83      1.23 o 
   3   2   4        9.60        8.05      1.05 o 
   4   2   4       57.46       57.81      1.21 o 
   5   2   4       17.26       19.91      1.10 o 
   6   2   4        6.93        6.45      0.55 o 
  -9   3   4        0.07        0.25      0.19 o 
  -8   3   4        4.06        4.37      0.52 o 
  -7   3   4      163.44      164.44      1.78 o 
  -6   3   4       78.83       71.03      2.91 o 
  -5   3   4       16.73       15.89      1.09 o 
  -4   3   4      232.54      235.23      3.81 o 
  -3   3   4      102.18      121.23      2.50 o 
  -2   3   4      319.92      352.09      4.17 o 
  -1   3   4      171.75      193.21      2.61 o 
   0   3   4       10.11       15.26      0.82 o 
   1   3   4       34.18       33.05      1.48 o 
   2   3   4      301.55      313.52      6.45 o 
   3   3   4      320.45      327.82      2.78 o 
   4   3   4       26.15       24.61      0.85 o 
   5   3   4        1.82        0.91      0.28 o 
  -9   4   4        1.33        1.28      0.20 o 
  -8   4   4       36.84       35.77      1.00 o 
  -7   4   4       26.14       27.33      2.02 o 
  -6   4   4       11.32        9.61      1.58 o 
  -5   4   4        0.52        0.69      0.41 o 
  -4   4   4       70.91       79.37      3.04 o 
  -3   4   4       96.10      101.98      4.58 o 
  -2   4   4       70.94       97.34      2.82 o 
  -1   4   4        3.48        4.58      0.52 o 
   0   4   4       14.60       13.89      1.76 o 
   1   4   4       89.19       83.85      4.27 o 
   2   4   4       49.01       51.03      1.68 o 
   3   4   4       15.17       17.88      1.02 o 
   4   4   4        2.77        2.46      0.28 o 
   5   4   4       14.46       19.69      0.55 o 
  -9   5   4        6.24        5.85      0.55 o 
  -8   5   4       73.53       75.87      1.50 o 
  -7   5   4       79.25       77.28      1.24 o 
  -6   5   4       23.01       22.56      0.80 o 
  -5   5   4        0.65        0.46      0.29 o 
  -4   5   4       15.77       13.68      1.36 o 
  -3   5   4      120.01      128.65      5.47 o 
  -2   5   4        5.42        8.90      1.46 o 
  -1   5   4       38.49       37.84      2.11 o 
   0   5   4      374.42      367.43      9.65 o 
   1   5   4      230.73      223.78      3.58 o 
   2   5   4       14.68       13.25      0.73 o 
   3   5   4        0.82        1.50      0.24 o 
   4   5   4        1.82        3.01      0.25 o 
  -9   6   4        0.17        0.12      0.23 o 
  -8   6   4        0.13        0.01      0.17 o 
  -7   6   4       29.58       31.78      0.79 o 
  -6   6   4        0.48        1.17      0.32 o 
  -5   6   4       35.07       37.33      1.50 o 
  -4   6   4       20.77       21.59      1.77 o 
  -3   6   4        0.44        0.03      0.33 o 
  -2   6   4       57.24       50.73      1.16 o 
  -1   6   4       60.68       58.80      1.31 o 
   0   6   4        0.54        0.83      0.21 o 
   1   6   4       10.57       13.65      0.63 o 
   2   6   4        0.54        0.47      0.15 o 
   3   6   4        4.88        8.06      0.37 o 
  -9   7   4        1.04        1.26      0.28 o 
  -8   7   4       11.00       11.81      0.56 o 
  -7   7   4        0.00       -0.12      0.16 o 
  -6   7   4        3.41        3.02      0.33 o 
  -5   7   4       15.47       15.50      0.92 o 
  -4   7   4        1.48        1.21      0.36 o 
  -3   7   4       36.34       37.83      1.10 o 
  -2   7   4      172.23      177.41      6.45 o 
  -1   7   4      127.28      133.33      2.02 o 
   0   7   4        8.26        9.90      0.75 o 
   1   7   4        0.45        0.06      0.16 o 
   2   7   4        3.74        5.02      0.44 o 
  -8   8   4        0.68        1.40      0.31 o 
  -7   8   4        6.54        5.10      0.39 o 
  -6   8   4        8.99        8.63      0.73 o 
  -5   8   4        5.60        6.90      0.69 o 
  -4   8   4       13.45       13.90      0.68 o 
  -3   8   4        5.52        5.56      0.45 o 
  -2   8   4        0.42        0.37      0.19 o 
  -1   8   4        0.83        0.71      0.18 o 
   0   8   4        1.72        1.18      0.25 o 
  -8   9   4        3.53        3.65      0.25 o 
  -7   9   4        0.02        0.52      0.25 o 
  -6   9   4        2.42        3.91      0.47 o 
  -5   9   4       11.10       11.06      0.78 o 
  -4   9   4       40.78       39.76      1.03 o 
  -3   9   4       17.63       18.56      0.68 o 
  -2   9   4        0.05        0.01      0.18 o 
  -1   9   4        1.38        1.41      0.27 o 
  -5  10   4        0.27        0.13      0.15 o 
  -4  10   4        0.83        1.17      0.22 o 
   4 -11   5       16.51       16.94      0.70 o 
   0 -10   5        0.53        0.31      0.15 o 
   1 -10   5        0.08        0.24      0.15 o 
   2 -10   5       18.83       20.44      0.53 o 
   3 -10   5        0.21        0.20      0.25 o 
   4 -10   5       30.56       33.38      1.16 o 
   5 -10   5        2.19        2.56      0.23 o 
   6 -10   5        1.13        1.55      0.17 o 
  -1  -9   5        0.01        0.05      0.16 o 
   0  -9   5        1.69        1.93      0.37 o 
   1  -9   5       47.34       46.40      0.89 o 
   2  -9   5       27.32       26.99      0.83 o 
   3  -9   5       38.81       43.64      1.05 o 
   4  -9   5        3.96        3.31      0.33 o 
   5  -9   5       11.02       10.98      0.52 o 
   6  -9   5        7.11        7.30      0.33 o 
   7  -9   5        1.46        1.19      0.18 o 
  -3  -8   5        0.05        0.06      0.15 o 
  -2  -8   5        0.64        1.03      0.26 o 
  -1  -8   5       11.06       10.34      0.51 o 
   0  -8   5       31.31       34.19      1.03 o 
   1  -8   5       73.69       73.33      1.69 o 
   2  -8   5       25.18       22.63      0.73 o 
   3  -8   5       28.60       25.92      0.83 o 
   4  -8   5        0.80        0.91      0.19 o 
   5  -8   5        0.77        1.15      0.27 o 
   6  -8   5        5.80        6.44      0.41 o 
   7  -8   5        0.28        0.29      0.12 o 
   8  -8   5        0.33        0.49      0.13 o 
  -4  -7   5        0.49        1.57      0.27 o 
  -3  -7   5        6.79        5.44      0.35 o 
  -2  -7   5        3.95        3.16      0.42 o 
  -1  -7   5       96.48       92.53      2.07 o 
   0  -7   5      169.60      169.66      2.01 o 
   1  -7   5        0.72        0.85      0.22 o 
   2  -7   5        3.53        3.35      0.28 o 
   3  -7   5       48.23       50.38      1.39 o 
   4  -7   5       46.24       50.76      1.06 o 
   5  -7   5        1.48        1.66      0.39 o 
   6  -7   5       20.61       18.84      0.58 o 
   7  -7   5        3.50        4.27      0.50 o 
   8  -7   5        1.92        1.43      0.18 o 
  -5  -6   5        0.58        0.57      0.23 o 
  -4  -6   5        0.03        0.30      0.22 o 
  -3  -6   5        3.43        2.86      0.30 o 
  -2  -6   5      210.12      216.58      3.25 o 
  -1  -6   5      121.06      120.25      4.03 o 
   0  -6   5       44.46       37.82      2.20 o 
   1  -6   5        1.67        1.48      0.46 o 
   2  -6   5        0.64       -0.42      0.79 o 
   3  -6   5       58.11       65.46      2.78 o 
   4  -6   5       10.86       13.24      1.06 o 
   5  -6   5        1.11        1.36      0.20 o 
   6  -6   5        0.56        1.87      0.78 o 
   7  -6   5        9.37        7.74      0.65 o 
   8  -6   5        4.40        5.03      0.31 o 
  -6  -5   5        3.46        5.40      0.45 o 
  -5  -5   5        6.35        5.63      0.39 o 
  -4  -5   5        0.17        0.30      0.27 o 
  -3  -5   5      274.41      267.30      3.67 o 
  -2  -5   5      158.21      158.12      4.65 o 
  -1  -5   5       22.31       19.06      1.54 o 
   0  -5   5       87.32       96.88      3.32 o 
   1  -5   5       76.80       86.38      2.09 o 
   2  -5   5       86.63       93.44      3.41 o 
   3  -5   5       79.04       74.84      2.31 o 
   4  -5   5       17.05       12.63      0.99 o 
   5  -5   5        0.63        0.20      0.10 o 
   6  -5   5        9.42        6.52      0.44 o 
   7  -5   5       13.76       11.95      0.56 o 
   8  -5   5        2.53        1.94      0.31 o 
  -6  -4   5        1.24        1.36      0.33 o 
  -5  -4   5       20.67       20.53      1.07 o 
  -4  -4   5      164.98      178.82      3.05 o 
  -3  -4   5      249.18      252.07      5.93 o 
  -2  -4   5        0.41        0.21      0.37 o 
  -1  -4   5       55.86       60.01      2.54 o 
   0  -4   5        0.04        0.27      0.18 o 
   1  -4   5      184.79      195.35      2.96 o 
   2  -4   5      113.33      117.83      2.62 o 
   3  -4   5      115.20      114.52      2.72 o 
   4  -4   5       36.38       39.88      2.17 o 
   5  -4   5      194.71      185.99      2.01 o 
   6  -4   5       20.08       23.71      0.82 o 
   7  -4   5        0.48        1.22      0.30 o 
   8  -4   5        0.23        0.60      0.23 o 
  -7  -3   5        0.40        0.36      0.15 o 
  -6  -3   5        0.22        0.24      0.25 o 
  -5  -3   5       68.34       70.47      1.93 o 
  -4  -3   5      163.77      164.13      4.91 o 
  -3  -3   5       78.05       72.99      2.35 o 
  -2  -3   5      234.66      257.84      4.01 o 
  -1  -3   5       35.38       55.61      2.11 o 
   0  -3   5      141.42      150.48      2.82 o 
   1  -3   5       38.47       32.56      1.01 o 
   2  -3   5        4.26        3.88      0.47 o 
   3  -3   5        0.01       -0.23      0.23 o 
   4  -3   5      192.10      176.43      3.57 o 
   5  -3   5        3.16        5.45      0.33 o 
   6  -3   5       18.76       20.76      1.09 o 
   7  -3   5        0.45        0.04      0.21 o 
   8  -3   5       27.65       28.57      1.02 o 
  -8  -2   5        3.75        4.76      0.38 o 
  -7  -2   5       10.97       11.68      0.51 o 
  -6  -2   5      121.22      123.34      1.28 o 
  -5  -2   5       63.26       58.97      1.22 o 
  -4  -2   5       20.21       22.28      1.37 o 
  -3  -2   5       16.02       19.13      1.17 o 
  -2  -2   5        0.09        0.38      0.22 o 
  -1  -2   5      178.43      217.24      2.75 o 
   0  -2   5      186.89      207.33      2.29 o 
   1  -2   5      397.20      399.95      3.66 o 
   2  -2   5       12.58       14.42      0.74 o 
   3  -2   5      334.40      358.45      4.90 o 
   4  -2   5      503.32      547.04      8.26 o 
   5  -2   5       52.12       48.72      1.37 o 
   6  -2   5        0.04        0.14      0.22 o 
   7  -2   5        0.97        0.42      0.24 o 
  -8  -1   5        1.49        1.57      0.20 o 
  -7  -1   5       10.87       12.30      0.47 o 
  -6  -1   5       35.67       34.72      0.78 o 
  -5  -1   5        8.49        9.56      1.16 o 
  -4  -1   5       28.37       30.48      1.62 o 
  -3  -1   5      168.98      215.65      3.08 o 
  -2  -1   5      152.11      179.49      2.60 o 
  -1  -1   5       50.32       56.46      1.20 o 
   0  -1   5       22.30       28.27      0.84 o 
   1  -1   5      168.78      189.31      2.07 o 
   2  -1   5       59.55       60.79      1.55 o 
   3  -1   5       79.93       74.98      1.88 o 
   4  -1   5       16.97       13.71      1.64 o 
   5  -1   5       12.50       12.47      0.58 o 
   6  -1   5      111.30      120.76      2.09 o 
   7  -1   5       72.84       80.33      1.80 o 
  -8   0   5       32.59       32.29      1.25 o 
  -7   0   5       20.15       18.93      1.08 o 
  -6   0   5       14.17       12.38      0.58 o 
  -5   0   5       23.83       18.26      1.43 o 
  -4   0   5       69.57       81.23      2.38 o 
  -3   0   5        0.92        0.03      0.20 o 
  -2   0   5        1.35        0.28      0.14 o 
  -1   0   5        0.34        0.25      0.21 o 
   0   0   5       30.11       27.32      1.01 o 
   1   0   5     1499.00     1646.47     18.77 o 
   2   0   5      253.02      285.50      4.61 o 
   3   0   5        0.04       -0.35      0.49 o 
   4   0   5       13.05       14.43      0.73 o 
   5   0   5        9.47        9.24      0.53 o 
   6   0   5       10.04        9.93      0.50 o 
   7   0   5       13.35       14.89      0.45 o 
  -9   1   5        3.84        3.95      0.41 o 
  -8   1   5        1.27        0.61      0.25 o 
  -7   1   5        0.17        0.83      0.31 o 
  -6   1   5       12.08       11.18      0.50 o 
  -5   1   5       14.70       12.35      0.97 o 
  -4   1   5      192.14      209.07      3.18 o 
  -3   1   5      102.22      108.44      1.92 o 
  -2   1   5      302.83      304.06      4.95 o 
  -1   1   5        6.24        8.29      0.79 o 
   0   1   5      175.66      227.63      3.48 o 
   1   1   5       12.34       11.55      1.06 o 
   2   1   5        9.60        8.86      1.03 o 
   3   1   5        3.32        4.25      0.81 o 
   4   1   5      251.58      246.14      3.49 o 
   5   1   5      167.39      166.51      3.13 o 
   6   1   5        7.86        8.13      0.62 o 
  -9   2   5       33.36       37.86      1.26 o 
  -8   2   5       19.14       18.44      1.56 o 
  -7   2   5        1.95        1.12      0.18 o 
  -6   2   5        0.16       -0.37      0.79 o 
  -5   2   5        3.60        1.46      0.43 o 
  -4   2   5        1.68        1.80      0.39 o 
  -3   2   5       40.66       48.71      1.45 o 
  -2   2   5       82.23       90.70      2.14 o 
  -1   2   5      472.01      491.75      6.34 o 
   0   2   5       79.22       86.62      2.28 o 
   1   2   5        4.66        5.87      0.67 o 
   2   2   5       18.70       18.96      1.25 o 
   3   2   5       15.10       16.68      1.63 o 
   4   2   5        3.17        3.09      0.51 o 
   5   2   5       14.38       13.40      0.87 o 
   6   2   5        0.55        0.75      0.18 o 
  -9   3   5       14.47       16.38      0.85 o 
  -8   3   5        4.72        5.49      0.58 o 
  -7   3   5        4.40        3.64      0.29 o 
  -6   3   5        2.65        2.90      0.36 o 
  -5   3   5        0.88        0.33      0.64 o 
  -4   3   5      157.19      147.01      3.22 o 
  -3   3   5       12.01       13.22      0.92 o 
  -2   3   5        6.88        9.93      0.77 o 
  -1   3   5       87.82       76.38      2.11 o 
   0   3   5       20.24       15.39      1.05 o 
   1   3   5       26.60       28.24      1.49 o 
   2   3   5      256.77      261.54      4.08 o 
   3   3   5      276.60      262.00      3.95 o 
   4   3   5        1.93        2.14      0.41 o 
   5   3   5        0.60        0.26      0.18 o 
  -9   4   5       23.59       25.51      1.56 o 
  -8   4   5        9.29        8.99      0.54 o 
  -7   4   5        2.10        2.96      0.34 o 
  -6   4   5       18.53       17.98      1.06 o 
  -5   4   5       14.67       15.81      1.48 o 
  -4   4   5       11.92       13.70      1.32 o 
  -3   4   5       30.70       33.01      1.49 o 
  -2   4   5      105.79      104.52      2.56 o 
  -1   4   5       34.36       31.90      1.80 o 
   0   4   5      244.12      230.67      7.92 o 
   1   4   5        8.78        6.64      0.55 o 
   2   4   5       15.02       14.77      0.92 o 
   3   4   5        0.51        0.77      0.29 o 
   4   4   5        5.02        4.27      0.47 o 
  -9   5   5        8.16        8.70      0.63 o 
  -8   5   5        4.23        4.60      0.38 o 
  -7   5   5        1.32        0.75      0.20 o 
  -6   5   5        0.02       -0.06      0.16 o 
  -5   5   5       16.20       18.06      0.66 o 
  -4   5   5        1.82        0.44      0.30 o 
  -3   5   5        4.01        4.19      1.06 o 
  -2   5   5      102.13       97.84      4.81 o 
  -1   5   5       30.22       22.87      2.49 o 
   0   5   5      269.03      261.21      3.73 o 
   1   5   5       37.70       36.83      1.43 o 
   2   5   5        1.38        1.58      0.24 o 
   3   5   5       11.29        9.37      0.63 o 
  -9   6   5        0.39        0.68      0.23 o 
  -8   6   5        0.01       -0.17      0.17 o 
  -7   6   5        7.09        7.41      0.39 o 
  -6   6   5        8.89        8.93      0.53 o 
  -5   6   5       23.62       21.27      0.80 o 
  -4   6   5        3.25        2.08      0.35 o 
  -3   6   5       14.52       12.41      0.63 o 
  -2   6   5        0.00        0.43      0.18 o 
  -1   6   5       13.31       14.00      0.67 o 
   0   6   5      143.51      136.15      2.84 o 
   1   6   5       10.59        9.92      0.42 o 
   2   6   5        1.57        1.20      0.19 o 
  -9   7   5        0.38        0.34      0.19 o 
  -8   7   5        0.96        0.69      0.17 o 
  -7   7   5        0.28        0.19      0.15 o 
  -6   7   5        8.83        7.92      0.74 o 
  -5   7   5       26.41       25.48      1.30 o 
  -4   7   5        2.91        4.12      0.48 o 
  -3   7   5        7.81        8.56      0.55 o 
  -2   7   5        0.40        0.78      0.34 o 
  -1   7   5       34.65       30.23      0.94 o 
   0   7   5        1.72        1.74      0.24 o 
   1   7   5        1.30        2.50      0.24 o 
  -8   8   5        1.64        2.62      0.24 o 
  -7   8   5        1.93        2.33      0.25 o 
  -6   8   5       10.44       10.68      0.79 o 
  -5   8   5       12.79       11.64      0.86 o 
  -4   8   5        4.56        5.54      0.43 o 
  -3   8   5        3.71        2.89      0.34 o 
  -2   8   5       19.78       21.94      0.76 o 
  -1   8   5        0.45        0.31      0.14 o 
   0   8   5        7.40        7.35      0.38 o 
  -7   9   5        1.52        1.59      0.29 o 
  -6   9   5        1.32        0.41      0.21 o 
  -5   9   5        1.90        2.21      0.37 o 
  -4   9   5        0.00        0.04      0.21 o 
  -3   9   5        0.51        0.45      0.16 o 
  -2   9   5        0.00       -0.02      0.10 o 
   1 -10   6        4.72        4.68      0.45 o 
   2 -10   6      137.70      154.36      1.73 o 
   3 -10   6        8.94       10.09      0.65 o 
   4 -10   6       13.16       14.78      0.77 o 
   5 -10   6        0.02       -0.01      0.10 o 
   6 -10   6        0.04        0.01      0.10 o 
  -1  -9   6        1.21        1.61      0.30 o 
   0  -9   6        0.00        0.12      0.14 o 
   1  -9   6       38.00       41.47      1.36 o 
   2  -9   6       32.14       31.68      1.65 o 
   3  -9   6        5.17        5.67      0.56 o 
   4  -9   6       44.46       42.52      1.00 o 
   5  -9   6        4.70        4.54      0.26 o 
   6  -9   6       20.46       21.46      0.52 o 
   7  -9   6        4.03        4.26      0.20 o 
  -3  -8   6        0.40        0.03      0.15 o 
  -2  -8   6        6.74        7.21      0.38 o 
  -1  -8   6       33.12       38.36      1.26 o 
   0  -8   6      239.36      238.72      3.29 o 
   1  -8   6       50.61       49.42      1.09 o 
   2  -8   6        0.18        0.34      0.21 o 
   3  -8   6        6.47        6.10      0.51 o 
   4  -8   6        6.52        6.35      0.46 o 
   5  -8   6       38.15       39.48      0.98 o 
   6  -8   6        0.34        0.11      0.10 o 
   7  -8   6        0.27        0.63      0.11 o 
  -4  -7   6        0.18       -0.09      0.18 o 
  -3  -7   6        0.00        0.17      0.13 o 
  -2  -7   6        0.29        0.25      0.21 o 
  -1  -7   6       12.60       15.14      0.82 o 
   0  -7   6       35.16       34.39      1.26 o 
   1  -7   6       18.70       17.43      0.95 o 
   2  -7   6      148.36      144.35      4.54 o 
   3  -7   6       25.88       26.13      0.77 o 
   4  -7   6        6.46        5.71      0.39 o 
   5  -7   6       42.68       41.61      1.51 o 
   6  -7   6       10.57        9.07      0.49 o 
   7  -7   6        0.19        0.23      0.10 o 
  -5  -6   6        1.06        0.78      0.22 o 
  -4  -6   6       10.56        9.70      0.66 o 
  -3  -6   6       79.97       84.97      2.05 o 
  -2  -6   6      175.22      180.23      3.02 o 
  -1  -6   6       78.74       74.39      1.86 o 
   0  -6   6       75.41       63.59      3.00 o 
   1  -6   6        0.16       -0.22      0.34 o 
   2  -6   6       26.87       28.61      1.89 o 
   3  -6   6       88.58       86.97      1.76 o 
   4  -6   6       14.52       11.54      0.62 o 
   5  -6   6       38.98       37.65      1.45 o 
   6  -6   6       21.19       20.51      0.72 o 
   7  -6   6       24.04       26.71      0.60 o 
   8  -6   6        3.72        3.26      0.21 o 
  -6  -5   6        2.36        2.66      0.32 o 
  -5  -5   6        0.55        0.81      0.19 o 
  -4  -5   6       26.65       22.54      1.10 o 
  -3  -5   6      111.61       98.54      2.27 o 
  -2  -5   6      109.86      114.66      2.30 o 
  -1  -5   6        6.40        4.93      0.85 o 
   0  -5   6       32.33       29.98      1.98 o 
   1  -5   6      247.04      244.73     16.40 o 
   2  -5   6        0.24        0.23      0.34 o 
   3  -5   6        9.97       11.28      0.99 o 
   4  -5   6       36.79       31.32      1.15 o 
   5  -5   6       10.83        7.58      0.42 o 
   6  -5   6        0.74        0.87      0.15 o 
   7  -5   6        1.70        1.76      0.24 o 
   8  -5   6        0.61        1.33      0.22 o 
  -6  -4   6        1.14        1.40      0.30 o 
  -5  -4   6        0.53        1.21      0.37 o 
  -4  -4   6      298.85      304.50      4.03 o 
  -3  -4   6       38.28       35.40      1.14 o 
  -2  -4   6        1.55        1.19      0.46 o 
  -1  -4   6       54.05       46.39      2.42 o 
   0  -4   6        1.56        1.31      0.42 o 
   1  -4   6       12.41        9.35      0.83 o 
   2  -4   6       33.95       30.94      1.79 o 
   3  -4   6       26.94       29.14      1.86 o 
   4  -4   6       74.30       80.52      3.23 o 
   5  -4   6       49.35       55.23      1.13 o 
   6  -4   6       29.05       29.82      1.77 o 
   7  -4   6        3.29        2.96      0.41 o 
  -7  -3   6        3.61        2.70      0.34 o 
  -6  -3   6        2.39        2.48      0.46 o 
  -5  -3   6       11.73       10.52      0.54 o 
  -4  -3   6       27.67       22.53      0.72 o 
  -3  -3   6      364.77      341.16      5.32 o 
  -2  -3   6       81.40       91.68      2.56 o 
  -1  -3   6       50.72       57.23      1.74 o 
   0  -3   6       88.54      101.18      2.55 o 
   1  -3   6       13.36        8.34      0.61 o 
   2  -3   6      178.07      158.82      3.99 o 
   3  -3   6       44.59       40.85      2.15 o 
   4  -3   6      103.55       95.51      3.41 o 
   5  -3   6       44.50       50.95      1.12 o 
   6  -3   6        6.55        7.06      0.66 o 
   7  -3   6       13.80       16.31      0.88 o 
  -7  -2   6        1.45        1.10      0.18 o 
  -6  -2   6        4.43        5.77      0.33 o 
  -5  -2   6       21.23       18.49      0.67 o 
  -4  -2   6       28.65       30.81      1.68 o 
  -3  -2   6       10.65       14.33      1.08 o 
  -2  -2   6       70.45       67.62      1.77 o 
  -1  -2   6        8.46       10.95      0.60 o 
   0  -2   6       12.68       11.54      0.61 o 
   1  -2   6       17.35       16.56      0.86 o 
   2  -2   6      130.85      146.14      2.58 o 
   3  -2   6      239.14      278.68      4.45 o 
   4  -2   6       21.94       20.85      0.82 o 
   5  -2   6       75.43       66.45      2.17 o 
   6  -2   6        0.00        0.04      0.25 o 
   7  -2   6        2.22        2.32      0.35 o 
  -8  -1   6        1.29        0.95      0.23 o 
  -7  -1   6       21.91       21.69      0.75 o 
  -6  -1   6        0.93        0.68      0.20 o 
  -5  -1   6       48.47       44.26      1.30 o 
  -4  -1   6        0.39        0.45      0.36 o 
  -3  -1   6        2.94        4.31      0.48 o 
  -2  -1   6       50.52       47.98      1.45 o 
  -1  -1   6       12.74       18.76      0.85 o 
   0  -1   6      574.20      568.23      4.98 o 
   1  -1   6       13.68       13.39      0.67 o 
   2  -1   6       61.41       49.75      1.53 o 
   3  -1   6       25.36       21.30      1.29 o 
   4  -1   6       41.23       39.72      1.06 o 
   5  -1   6      117.75      130.60      1.94 o 
   6  -1   6       36.31       40.41      0.99 o 
   7  -1   6       20.88       23.33      0.82 o 
  -8   0   6        0.00       -0.14      0.20 o 
  -7   0   6        6.82        7.74      0.70 o 
  -6   0   6        4.79        3.93      0.34 o 
  -5   0   6        0.51        0.52      0.80 o 
  -4   0   6      161.53      161.44      3.83 o 
  -3   0   6        5.63        5.82      0.61 o 
  -2   0   6      139.31      132.31      2.93 o 
  -1   0   6       60.65       57.62      1.87 o 
   0   0   6      320.40      367.46      5.70 o 
   1   0   6       10.03       11.93      0.78 o 
   2   0   6        1.41        1.61      0.50 o 
   3   0   6        1.47        2.68      1.07 o 
   4   0   6       76.30       76.46      1.54 o 
   5   0   6       12.03        9.11      1.46 o 
   6   0   6       13.14       15.01      0.55 o 
  -9   1   6        4.77        5.63      0.45 o 
  -8   1   6        1.27        1.52      0.26 o 
  -7   1   6        1.91        1.74      0.26 o 
  -6   1   6        2.48        3.29      0.32 o 
  -5   1   6        0.44        1.27      0.54 o 
  -4   1   6       48.93       49.65      1.70 o 
  -3   1   6      127.86      135.14      2.60 o 
  -2   1   6       65.32       58.37      2.62 o 
  -1   1   6      121.44      131.46      3.45 o 
   0   1   6      206.70      221.24      4.64 o 
   1   1   6        5.06        5.83      0.70 o 
   2   1   6        4.02        3.78      0.61 o 
   3   1   6       40.42       44.39      2.17 o 
   4   1   6       55.37       56.00      1.87 o 
   5   1   6       16.91       17.56      0.99 o 
   6   1   6        0.07       -0.01      0.09 o 
  -9   2   6        0.39        0.28      0.21 o 
  -8   2   6       27.35       27.38      1.21 o 
  -7   2   6        4.86        6.68      0.37 o 
  -6   2   6        6.44        7.31      0.37 o 
  -5   2   6       16.27       15.41      1.39 o 
  -4   2   6      193.09      203.45      3.34 o 
  -3   2   6       31.82       26.27      1.32 o 
  -2   2   6        0.03        0.27      0.32 o 
  -1   2   6        0.11        0.42      0.27 o 
   0   2   6       36.61       36.19      1.96 o 
   1   2   6       10.64       11.18      0.85 o 
   2   2   6       37.10       37.94      1.23 o 
   3   2   6        9.19        9.22      0.78 o 
   4   2   6       16.09       16.11      0.99 o 
   5   2   6        4.29        5.06      0.35 o 
  -9   3   6        8.62        8.48      0.58 o 
  -8   3   6        9.25        9.53      0.42 o 
  -7   3   6       24.75       23.05      0.68 o 
  -6   3   6        0.03       -0.15      0.40 o 
  -5   3   6       29.90       25.78      1.49 o 
  -4   3   6       19.44       17.87      1.02 o 
  -3   3   6       24.80       23.32      1.54 o 
  -2   3   6        4.29        6.76      0.84 o 
  -1   3   6       12.03       13.33      0.99 o 
   0   3   6       10.14        7.72      0.80 o 
   1   3   6       32.75       27.60      1.01 o 
   2   3   6       12.17       12.85      0.80 o 
   3   3   6        4.18        3.77      0.52 o 
   4   3   6        2.33        2.44      0.37 o 
  -9   4   6        8.70        7.68      0.53 o 
  -8   4   6        9.01        7.99      0.50 o 
  -7   4   6        0.32        0.13      0.26 o 
  -6   4   6        0.22        0.03      0.21 o 
  -5   4   6        0.57        0.37      0.22 o 
  -4   4   6        3.87        4.89      0.65 o 
  -3   4   6       10.70       10.69      0.89 o 
  -2   4   6        1.46        0.66      0.60 o 
  -1   4   6        6.94        7.51      0.97 o 
   0   4   6        0.60        1.10      0.35 o 
   1   4   6        7.16        8.08      0.67 o 
   2   4   6       19.93       22.07      1.10 o 
   3   4   6        2.51        2.68      0.38 o 
   4   4   6        0.26       -0.01      0.13 o 
  -9   5   6        0.00        0.09      0.17 o 
  -8   5   6        1.19        1.13      0.21 o 
  -7   5   6       34.37       31.40      0.99 o 
  -6   5   6        7.36        6.85      0.70 o 
  -5   5   6        7.23        6.41      0.58 o 
  -4   5   6        3.76        5.59      0.54 o 
  -3   5   6        0.12        0.12      0.18 o 
  -2   5   6        0.48        0.85      0.30 o 
  -1   5   6       28.56       25.72      0.87 o 
   0   5   6       10.94       10.46      0.55 o 
   1   5   6       10.41       10.06      0.77 o 
   2   5   6        0.12       -0.08      0.14 o 
   3   5   6        1.28        1.31      0.14 o 
  -9   6   6        2.47        2.21      0.32 o 
  -8   6   6       17.62       20.52      0.70 o 
  -7   6   6        8.43       10.55      0.45 o 
  -6   6   6        1.22        3.18      0.33 o 
  -5   6   6        0.09        0.12      0.20 o 
  -4   6   6        4.66        2.79      0.59 o 
  -3   6   6        6.71        4.96      0.42 o 
  -2   6   6        0.01        0.21      0.17 o 
  -1   6   6       12.31       14.16      0.66 o 
   0   6   6        1.04        0.44      0.16 o 
   1   6   6        4.18        4.94      0.28 o 
   2   6   6        1.28        0.50      0.17 o 
  -8   7   6        0.30        0.58      0.21 o 
  -7   7   6        0.48        0.36      0.17 o 
  -6   7   6        0.56        1.05      0.32 o 
  -5   7   6        1.16        1.10      0.34 o 
  -4   7   6       10.30       11.68      0.87 o 
  -3   7   6        2.15        4.32      0.40 o 
  -2   7   6        0.11        0.51      0.21 o 
  -1   7   6       13.90       13.33      0.59 o 
   0   7   6        0.42        0.27      0.17 o 
  -7   8   6        0.06        0.08      0.11 o 
  -6   8   6        6.93        5.29      0.51 o 
  -5   8   6        3.53        4.69      0.54 o 
  -4   8   6        0.47        0.58      0.26 o 
  -3   8   6        3.61        3.67      0.44 o 
  -2   8   6        0.13        0.10      0.32 o 
  -1   8   6        1.01        1.33      0.38 o 
  -5   9   6        1.02        1.26      0.26 o 
  -4   9   6        0.05       -0.14      0.17 o 
   1 -10   7       10.61       10.48      0.37 o 
   2 -10   7       20.18       22.16      0.59 o 
   3 -10   7       49.88       51.61      1.47 o 
   4 -10   7        0.30        0.08      0.09 o 
  -1  -9   7        0.94        0.79      0.14 o 
   0  -9   7        3.24        3.00      0.27 o 
   1  -9   7        0.53        0.79      0.15 o 
   2  -9   7        3.30        3.01      0.28 o 
   3  -9   7        1.94        1.95      0.32 o 
   4  -9   7        4.37        5.34      0.35 o 
   5  -9   7        0.53        0.40      0.10 o 
   6  -9   7        6.27        5.83      0.25 o 
  -2  -8   7        1.67        1.51      0.24 o 
  -1  -8   7        0.84        0.81      0.26 o 
   0  -8   7       38.08       37.02      1.25 o 
   1  -8   7       16.13       16.16      0.84 o 
   2  -8   7        1.83        2.10      0.25 o 
   3  -8   7        8.94        7.79      0.46 o 
   4  -8   7        1.37        1.39      0.19 o 
   5  -8   7       12.45       14.00      0.48 o 
   6  -8   7        1.43        1.71      0.17 o 
  -4  -7   7        3.48        4.10      0.24 o 
  -3  -7   7        0.85        1.04      0.18 o 
  -2  -7   7        0.58        0.61      0.26 o 
  -1  -7   7        1.62        1.86      0.36 o 
   0  -7   7        3.92        3.98      0.47 o 
   1  -7   7        0.03        0.06      0.15 o 
   2  -7   7        5.93        5.72      0.40 o 
   3  -7   7        1.42        3.05      0.67 o 
   4  -7   7       15.09       14.23      0.69 o 
   5  -7   7       18.56       16.50      0.66 o 
   6  -7   7        6.22        7.20      0.34 o 
   7  -7   7        6.93        7.26      0.31 o 
  -4  -6   7        2.70        2.10      0.35 o 
  -3  -6   7        0.07        0.35      0.28 o 
  -2  -6   7        5.54        4.39      0.51 o 
  -1  -6   7        9.75        9.56      0.70 o 
   0  -6   7        2.32        2.56      0.39 o 
   1  -6   7        5.07        4.55      0.34 o 
   2  -6   7        6.08        6.70      0.39 o 
   3  -6   7        3.83        3.34      0.31 o 
   4  -6   7        6.55        6.76      0.44 o 
   5  -6   7        2.87        2.76      0.29 o 
   6  -6   7       22.01       20.47      0.56 o 
   7  -6   7       28.80       34.11      0.75 o 
  -5  -5   7        7.54        7.27      0.62 o 
  -4  -5   7        5.98        6.84      0.64 o 
  -3  -5   7        2.47        2.74      0.42 o 
  -2  -5   7        6.30        6.96      0.63 o 
  -1  -5   7        2.63        1.99      0.33 o 
   0  -5   7       12.92       10.29      1.84 o 
   1  -5   7       41.74       35.19      1.96 o 
   2  -5   7       12.07       15.34      2.01 o 
   3  -5   7      100.78       94.51      2.35 o 
   4  -5   7       90.50       87.25      1.79 o 
   5  -5   7        3.09        3.80      0.27 o 
   6  -5   7       14.14       14.07      0.60 o 
   7  -5   7        5.58        7.74      0.37 o 
  -6  -4   7        1.01        1.32      0.30 o 
  -5  -4   7       22.57       24.37      1.11 o 
  -4  -4   7        0.86        1.52      0.39 o 
  -3  -4   7       21.61       19.80      1.01 o 
  -2  -4   7        0.01        0.50      0.38 o 
  -1  -4   7        2.29        2.32      2.22 o 
   0  -4   7        5.56        5.61      0.71 o 
   1  -4   7        0.72       -0.29      0.48 o 
   2  -4   7        0.36        0.56      0.53 o 
   3  -4   7        4.52        3.58      0.57 o 
   4  -4   7      240.23      234.53      2.25 o 
   5  -4   7        6.83        5.65      0.41 o 
   6  -4   7        1.60        1.42      0.20 o 
   7  -4   7        1.38        2.16      0.31 o 
  -7  -3   7        4.80        4.56      0.37 o 
  -6  -3   7        3.68        4.42      0.64 o 
  -5  -3   7        0.02        0.32      0.41 o 
  -4  -3   7        0.09        0.01      0.23 o 
  -3  -3   7        0.76        1.37      0.66 o 
  -2  -3   7        0.13        0.06      0.20 o 
  -1  -3   7      135.60      128.73      3.96 o 
   0  -3   7       10.06       12.42      0.97 o 
   1  -3   7       92.39       91.52      3.34 o 
   2  -3   7        1.12        0.99      0.56 o 
   3  -3   7      133.61      148.88      4.22 o 
   4  -3   7      126.10      120.44      1.65 o 
   5  -3   7        0.12        0.28      0.16 o 
   6  -3   7        1.08        0.81      0.27 o 
   7  -3   7        1.14        0.58      0.19 o 
  -7  -2   7       14.99       16.56      0.56 o 
  -6  -2   7        0.10        0.10      0.24 o 
  -5  -2   7        3.55        3.35      0.33 o 
  -4  -2   7       17.37       16.05      0.74 o 
  -3  -2   7        0.01       -0.13      0.49 o 
  -2  -2   7        7.03        8.25      0.68 o 
  -1  -2   7       48.87       47.00      1.77 o 
   0  -2   7       33.85       33.26      1.30 o 
   1  -2   7       37.49       36.15      1.58 o 
   2  -2   7       36.05       35.41      1.36 o 
   3  -2   7       32.59       29.08      0.97 o 
   4  -2   7       62.77       68.62      1.36 o 
   5  -2   7        0.00       -0.09      0.18 o 
   6  -2   7        0.23        0.52      0.22 o 
  -8  -1   7        5.04        6.00      0.43 o 
  -7  -1   7        1.88        1.32      0.32 o 
  -6  -1   7       14.72       14.78      0.65 o 
  -5  -1   7        8.30       10.99      0.54 o 
  -4  -1   7        5.53        3.30      0.64 o 
  -3  -1   7       15.46       17.66      1.23 o 
  -2  -1   7       64.69       52.77      2.03 o 
  -1  -1   7      302.34      318.24      5.63 o 
   0  -1   7        4.07        7.95      0.77 o 
   1  -1   7        3.53        5.26      0.55 o 
   2  -1   7       10.51       11.38      0.74 o 
   3  -1   7        1.21        3.28      0.24 o 
   4  -1   7        3.42        2.25      0.28 o 
   5  -1   7       12.33       11.63      0.57 o 
   6  -1   7        1.02        0.32      0.12 o 
  -8   0   7        0.22        0.40      0.19 o 
  -7   0   7        4.67        4.16      0.53 o 
  -6   0   7        1.59        1.77      0.28 o 
  -5   0   7       12.66       13.38      0.60 o 
  -4   0   7        9.28        5.75      0.64 o 
  -3   0   7        2.03        0.81      0.41 o 
  -2   0   7        8.24        5.75      0.69 o 
  -1   0   7       56.90       52.68      1.95 o 
   0   0   7       16.88       18.16      1.42 o 
   1   0   7       11.90       11.75      1.19 o 
   2   0   7       46.29       45.48      1.72 o 
   3   0   7        3.76        4.13      0.27 o 
   4   0   7        0.04        0.27      0.14 o 
   5   0   7        5.93        5.28      0.30 o 
   6   0   7        0.05       -0.19      0.19 o 
  -8   1   7        6.58        6.38      0.58 o 
  -7   1   7        1.70        0.91      0.22 o 
  -6   1   7        4.13        3.70      0.33 o 
  -5   1   7        1.31        1.48      0.22 o 
  -4   1   7        4.41        2.44      0.56 o 
  -3   1   7       65.40       70.11      2.69 o 
  -2   1   7        1.38        1.34      0.48 o 
  -1   1   7        3.37        2.48      0.99 o 
   0   1   7        5.52        8.42      1.74 o 
   1   1   7       15.19       11.25      0.99 o 
   2   1   7       29.81       24.90      0.76 o 
   3   1   7       38.83       33.45      1.03 o 
   4   1   7        2.66        2.96      0.34 o 
   5   1   7        4.30        5.72      0.36 o 
  -9   2   7        3.69        5.07      0.42 o 
  -8   2   7        0.93        0.67      0.26 o 
  -7   2   7        0.94        1.81      0.29 o 
  -6   2   7       38.99       40.88      1.05 o 
  -5   2   7        2.47        3.03      0.29 o 
  -4   2   7      134.35      121.33      3.14 o 
  -3   2   7      246.99      230.34      5.23 o 
  -2   2   7       16.43       12.55      1.22 o 
  -1   2   7       40.04       39.70      1.75 o 
   0   2   7        1.67        1.49      0.39 o 
   1   2   7        1.61        1.00      0.19 o 
   2   2   7        5.19        5.00      0.42 o 
   3   2   7       21.09       18.44      0.76 o 
   4   2   7        0.90        0.61      0.18 o 
  -9   3   7        0.57        0.56      0.20 o 
  -8   3   7        1.70        1.86      0.24 o 
  -7   3   7        0.00        0.01      0.14 o 
  -6   3   7        2.93        1.73      0.36 o 
  -5   3   7        3.25        3.50      0.45 o 
  -4   3   7        4.51        4.99      0.51 o 
  -3   3   7       25.05       25.60      1.76 o 
  -2   3   7      130.22      121.28      3.82 o 
  -1   3   7      178.20      166.21      3.65 o 
   0   3   7       20.50       19.38      0.90 o 
   1   3   7        0.46        0.12      0.16 o 
   2   3   7        0.29       -0.05      0.16 o 
   3   3   7       23.74       22.53      0.78 o 
   4   3   7        0.19        0.02      0.11 o 
  -9   4   7        6.49        7.97      0.48 o 
  -8   4   7        0.50        0.77      0.29 o 
  -7   4   7        1.34        1.56      0.32 o 
  -6   4   7      196.72      218.47      3.83 o 
  -5   4   7      107.29      121.27      5.54 o 
  -4   4   7        7.26        7.07      0.55 o 
  -3   4   7       38.44       40.08      0.98 o 
  -2   4   7      105.55      102.60      4.75 o 
  -1   4   7       19.25       19.18      0.98 o 
   0   4   7       10.35       11.06      0.84 o 
   1   4   7        4.47        4.47      0.37 o 
   2   4   7        0.49        0.76      0.18 o 
   3   4   7        3.74        3.24      0.26 o 
  -8   5   7        1.05        1.54      0.22 o 
  -7   5   7        3.64        3.64      0.36 o 
  -6   5   7        7.80        6.82      0.70 o 
  -5   5   7        2.77        3.47      0.60 o 
  -4   5   7        0.09        0.22      0.27 o 
  -3   5   7        4.83        4.50      0.65 o 
  -2   5   7      224.31      199.20      3.51 o 
  -1   5   7        5.44        5.72      0.43 o 
   0   5   7        5.11        5.07      0.40 o 
   1   5   7        1.26        1.57      0.24 o 
   2   5   7        1.30        1.88      0.43 o 
  -8   6   7       48.00       55.13      1.56 o 
  -7   6   7       77.27       78.41      1.53 o 
  -6   6   7        4.02        5.41      0.40 o 
  -5   6   7        1.30        0.57      0.18 o 
  -4   6   7        0.15        0.03      0.22 o 
  -3   6   7        2.53        3.71      0.44 o 
  -2   6   7        8.94        7.97      0.81 o 
  -1   6   7        1.02        1.34      0.34 o 
   0   6   7       10.14       11.40      0.74 o 
   1   6   7        4.28        4.74      0.28 o 
  -8   7   7        0.15       -0.11      0.15 o 
  -7   7   7        0.35        0.13      0.10 o 
  -6   7   7        5.60        3.43      0.29 o 
  -5   7   7       37.48       45.12      1.04 o 
  -4   7   7       58.19       60.64      1.81 o 
  -3   7   7        0.20       -0.23      0.29 o 
  -2   7   7        0.23        0.70      0.30 o 
  -1   7   7        3.41        4.95      0.31 o 
  -6   8   7        0.22        0.58      0.34 o 
  -5   8   7        4.63        2.97      0.38 o 
  -4   8   7        4.32        4.23      0.45 o 
  -3   8   7        0.21       -0.04      0.18 o 
   0  -9   8        1.71        1.79      0.20 o 
   1  -9   8        0.06       -0.18      0.18 o 
   2  -9   8        0.01        0.09      0.15 o 
   3  -9   8        0.18        0.21      0.21 o 
   4  -9   8       12.02       13.07      0.71 o 
   5  -9   8        4.88        3.48      0.25 o 
  -2  -8   8        0.50        0.60      0.13 o 
  -1  -8   8        0.55        0.98      0.24 o 
   0  -8   8       16.86       15.54      0.81 o 
   1  -8   8       29.06       27.85      0.78 o 
   2  -8   8        0.73        0.57      0.15 o 
   3  -8   8        4.87        4.18      0.33 o 
   4  -8   8       26.81       29.42      0.92 o 
   5  -8   8        3.60        4.29      0.26 o 
   6  -8   8        2.27        3.98      0.25 o 
  -3  -7   8        3.78        3.73      0.27 o 
  -2  -7   8        1.40        1.17      0.29 o 
  -1  -7   8        3.37        3.17      0.49 o 
   0  -7   8       14.39       13.54      0.84 o 
   1  -7   8        1.46        1.04      0.19 o 
   2  -7   8        8.59        8.39      0.48 o 
   3  -7   8        0.88        0.77      0.15 o 
   4  -7   8       19.21       17.43      0.55 o 
   5  -7   8        2.87        2.88      0.23 o 
   6  -7   8        1.77        1.24      0.14 o 
  -4  -6   8       12.85        9.28      0.60 o 
  -3  -6   8       47.55       52.56      1.55 o 
  -2  -6   8       10.96        9.47      0.72 o 
  -1  -6   8        7.73        8.37      0.67 o 
   0  -6   8       45.51       43.81      1.51 o 
   1  -6   8       17.74       14.62      0.84 o 
   2  -6   8        7.66        8.41      0.48 o 
   3  -6   8        2.22        2.70      0.30 o 
   4  -6   8        1.78        2.30      0.28 o 
   5  -6   8        3.17        3.01      0.23 o 
   6  -6   8        1.87        2.58      0.19 o 
  -5  -5   8       11.19        9.76      0.43 o 
  -4  -5   8       11.93        9.38      0.70 o 
  -3  -5   8       31.75       26.42      1.17 o 
  -2  -5   8        3.39        2.35      0.52 o 
  -1  -5   8        1.92        2.81      0.43 o 
   0  -5   8        1.50        1.44      0.30 o 
   1  -5   8        0.77        1.02      0.69 o 
   2  -5   8       16.61       13.68      0.48 o 
   3  -5   8       17.44       18.41      0.55 o 
   4  -5   8        5.00        5.39      0.32 o 
   5  -5   8        0.09        0.14      0.13 o 
   6  -5   8        1.25        1.28      0.29 o 
  -6  -4   8        7.36        8.89      0.52 o 
  -5  -4   8        0.51        0.17      0.22 o 
  -4  -4   8       74.28       68.49      1.85 o 
  -3  -4   8       47.35       50.12      1.56 o 
  -2  -4   8       19.43       17.81      0.67 o 
  -1  -4   8        0.24        0.37      0.27 o 
   0  -4   8        0.32       -0.03      0.29 o 
   1  -4   8        0.55        1.04      0.53 o 
   2  -4   8       17.67       18.59      0.55 o 
   3  -4   8       32.93       28.73      0.69 o 
   4  -4   8       74.59       74.93      2.70 o 
   5  -4   8        2.02        1.26      0.22 o 
   6  -4   8        0.05        0.02      0.18 o 
  -6  -3   8       14.33       13.86      0.78 o 
  -5  -3   8        2.36        2.36      0.27 o 
  -4  -3   8        5.15        3.72      0.34 o 
  -3  -3   8       38.63       26.70      1.22 o 
  -2  -3   8        0.21        0.15      0.19 o 
  -1  -3   8       10.50        8.85      1.28 o 
   0  -3   8        0.04       -0.11      0.37 o 
   1  -3   8        0.11       -0.37      0.37 o 
   2  -3   8       13.98       12.19      0.43 o 
   3  -3   8       51.56       51.06      1.28 o 
   4  -3   8       37.38       36.89      1.02 o 
   5  -3   8        3.16        4.07      0.50 o 
   6  -3   8        0.85        1.39      0.30 o 
  -7  -2   8        0.14        0.27      0.20 o 
  -6  -2   8        4.33        3.58      0.47 o 
  -5  -2   8        7.63        8.09      0.48 o 
  -4  -2   8        2.28        1.64      0.23 o 
  -3  -2   8        0.18        0.00      0.18 o 
  -2  -2   8       31.75       31.50      1.65 o 
  -1  -2   8       47.80       47.04      1.98 o 
   0  -2   8       44.71       42.71      1.81 o 
   1  -2   8       49.50       53.03      2.28 o 
   2  -2   8       27.60       29.49      0.99 o 
   3  -2   8      122.57      120.03      2.22 o 
   4  -2   8       29.83       37.42      1.48 o 
   5  -2   8        3.76        4.44      0.51 o 
   6  -2   8        1.40        1.86      0.29 o 
  -7  -1   8        2.25        2.27      0.36 o 
  -6  -1   8       17.43       14.64      0.94 o 
  -5  -1   8      117.36      101.91      2.48 o 
  -4  -1   8        4.51        3.91      0.47 o 
  -3  -1   8        2.77        1.47      0.41 o 
  -2  -1   8        6.51        6.67      0.81 o 
  -1  -1   8       13.59       16.55      1.17 o 
   0  -1   8        1.40        1.50      0.89 o 
   1  -1   8        5.81        4.89      0.80 o 
   2  -1   8        0.01       -0.13      0.13 o 
   3  -1   8       41.62       41.62      0.91 o 
   4  -1   8        5.49        8.65      0.58 o 
   5  -1   8        0.64        0.91      0.23 o 
  -8   0   8        0.03        0.14      0.11 o 
  -7   0   8        1.24        1.50      0.34 o 
  -6   0   8        5.39        4.68      0.39 o 
  -5   0   8        4.21        4.13      0.34 o 
  -4   0   8       59.49       63.39      1.57 o 
  -3   0   8       34.66       31.65      1.69 o 
  -2   0   8      539.38      524.80      9.58 o 
  -1   0   8      113.55      107.52      2.91 o 
   0   0   8       61.97       67.03      2.33 o 
   1   0   8        7.87        7.38      0.34 o 
   2   0   8        9.06       11.20      0.45 o 
   3   0   8        5.73        6.23      0.41 o 
   4   0   8        0.42        0.29      0.13 o 
   5   0   8        0.00       -0.11      0.14 o 
  -8   1   8       22.47       23.90      1.00 o 
  -7   1   8       30.11       29.35      0.89 o 
  -6   1   8       11.00       12.20      0.62 o 
  -5   1   8       13.90       12.10      0.57 o 
  -4   1   8        0.26        0.34      0.21 o 
  -3   1   8        0.25        0.23      0.40 o 
  -2   1   8        6.88        6.16      0.91 o 
  -1   1   8        4.76        3.05      0.53 o 
   0   1   8       11.43       10.84      0.63 o 
   1   1   8       26.40       26.09      0.81 o 
   2   1   8       20.82       22.39      0.86 o 
   3   1   8       19.17       19.56      0.98 o 
   4   1   8        0.24        0.54      0.28 o 
  -8   2   8        1.27        1.18      0.28 o 
  -7   2   8        2.47        2.57      0.29 o 
  -6   2   8        0.56        0.45      0.16 o 
  -5   2   8       56.00       53.59      1.18 o 
  -4   2   8      433.12      445.33      9.88 o 
  -3   2   8      171.33      185.90      6.29 o 
  -2   2   8        0.01        0.56      0.29 o 
  -1   2   8        7.96        8.05      0.54 o 
   0   2   8        2.48        1.95      0.23 o 
   1   2   8        5.03        4.11      0.41 o 
   2   2   8        1.00        1.47      0.24 o 
   3   2   8       19.67       17.99      0.70 o 
   4   2   8        1.33        2.45      0.23 o 
  -8   3   8        2.08        2.28      0.29 o 
  -7   3   8        0.02        0.11      0.12 o 
  -6   3   8       10.76       11.00      0.87 o 
  -5   3   8       26.49       26.51      1.34 o 
  -4   3   8        0.16       -0.11      0.18 o 
  -3   3   8        0.01        0.10      0.19 o 
  -2   3   8       35.49       35.64      1.22 o 
  -1   3   8       19.21       16.55      1.51 o 
   0   3   8       48.71       42.79      1.66 o 
   1   3   8        7.05        6.48      0.45 o 
   2   3   8        0.93        0.49      0.18 o 
   3   3   8        0.22       -0.03      0.29 o 
  -8   4   8        0.72        1.36      0.20 o 
  -7   4   8       37.34       41.38      1.08 o 
  -6   4   8      165.36      172.28      3.33 o 
  -5   4   8       37.39       40.24      1.15 o 
  -4   4   8        2.97        3.23      0.49 o 
  -3   4   8        0.71        0.83      0.20 o 
  -2   4   8       14.36       12.19      1.10 o 
  -1   4   8        0.27        0.01      0.15 o 
   0   4   8        3.16        2.65      0.44 o 
   1   4   8       10.54       10.30      0.61 o 
   2   4   8        0.69        0.73      0.16 o 
  -8   5   8        9.16        8.63      0.42 o 
  -7   5   8       18.15       17.82      0.69 o 
  -6   5   8        0.04        0.14      0.23 o 
  -5   5   8        3.58        2.74      0.39 o 
  -4   5   8       10.22       10.29      1.11 o 
  -3   5   8       69.61       69.20      2.25 o 
  -2   5   8        8.73        7.45      0.66 o 
  -1   5   8        0.81        0.44      0.16 o 
   0   5   8        0.06        0.01      0.14 o 
   1   5   8        0.11       -0.03      0.15 o 
  -7   6   8       10.33        8.88      0.44 o 
  -6   6   8        0.39        0.56      0.22 o 
  -5   6   8        1.91        1.38      0.22 o 
  -4   6   8        1.83        0.80      0.28 o 
  -3   6   8       20.13       22.80      0.76 o 
  -2   6   8        0.14        0.49      0.17 o 
  -1   6   8        0.12        0.27      0.14 o 
   0   6   8        0.00        0.29      0.18 o 
  -6   7   8        6.63        7.81      0.30 o 
  -5   7   8       15.69       14.96      0.53 o 
  -4   7   8        7.78        5.93      0.46 o 
  -3   7   8        2.19        3.15      0.39 o 
  -2   7   8        0.52        0.19      0.16 o 
   1  -9   9        3.64        3.77      0.24 o 
   2  -9   9        3.62        3.95      0.24 o 
   3  -9   9        4.36        5.18      0.28 o 
  -1  -8   9        0.82        0.86      0.22 o 
   0  -8   9        1.02        1.17      0.30 o 
   1  -8   9        0.06        0.21      0.22 o 
   2  -8   9        0.06       -0.07      0.17 o 
   3  -8   9        2.66        2.43      0.24 o 
   4  -8   9        2.91        3.02      0.36 o 
   5  -8   9        5.92        6.11      0.44 o 
  -3  -7   9        0.00        0.03      0.18 o 
  -2  -7   9       13.66       14.76      0.75 o 
  -1  -7   9        8.57        9.93      0.47 o 
   0  -7   9       18.78       19.76      0.98 o 
   1  -7   9       24.94       24.41      1.09 o 
   2  -7   9        0.19        0.02      0.16 o 
   3  -7   9        7.46        8.19      0.64 o 
   4  -7   9        1.71        2.15      0.24 o 
   5  -7   9        5.33        6.22      0.50 o 
  -4  -6   9        7.89        9.82      0.55 o 
  -3  -6   9        0.87        0.41      0.22 o 
  -2  -6   9        1.08        1.12      0.29 o 
  -1  -6   9        1.09        1.35      0.35 o 
   0  -6   9        4.69        3.86      0.47 o 
   1  -6   9        0.09       -0.12      0.24 o 
   2  -6   9       60.79       65.02      1.80 o 
   3  -6   9       59.50       57.69      1.68 o 
   4  -6   9       44.71       43.69      1.49 o 
   5  -6   9        6.92        7.24      0.52 o 
  -5  -5   9        0.05        0.08      0.23 o 
  -4  -5   9       14.48       15.24      0.80 o 
  -3  -5   9        7.79        9.36      0.69 o 
  -2  -5   9       61.56       56.70      1.67 o 
  -1  -5   9       56.47       54.64      1.66 o 
   0  -5   9        8.16        8.64      0.48 o 
   1  -5   9        3.68        3.49      0.31 o 
   2  -5   9        4.80        3.91      0.47 o 
   3  -5   9      100.62      105.08      1.62 o 
   4  -5   9        0.00        0.14      0.17 o 
   5  -5   9        0.17        0.16      0.17 o 
   6  -5   9        1.07        0.87      0.19 o 
  -5  -4   9        2.71        2.95      0.34 o 
  -4  -4   9        4.75        4.95      0.36 o 
  -3  -4   9        0.79        0.88      0.49 o 
  -2  -4   9       57.83       54.72      0.96 o 
  -1  -4   9        5.47        5.40      0.38 o 
   0  -4   9       42.22       39.46      0.99 o 
   1  -4   9        4.88        2.86      0.26 o 
   2  -4   9      477.32      443.57      4.99 o 
   3  -4   9       23.05       23.80      1.17 o 
   4  -4   9        5.90        6.58      0.62 o 
   5  -4   9        0.00       -0.16      0.19 o 
  -6  -3   9        0.18        0.39      0.19 o 
  -5  -3   9        1.61        2.04      0.24 o 
  -4  -3   9       43.31       40.81      1.01 o 
  -3  -3   9      124.25      112.11      2.33 o 
  -2  -3   9        1.72        1.82      0.26 o 
  -1  -3   9        8.42        8.87      0.48 o 
   0  -3   9       45.84       39.85      1.47 o 
   1  -3   9       67.74       63.98      1.90 o 
   2  -3   9       25.58       26.54      1.25 o 
   3  -3   9       10.29        9.84      0.78 o 
   4  -3   9       10.87       11.05      0.80 o 
   5  -3   9        7.76        7.93      0.60 o 
  -7  -2   9       11.26       11.36      0.58 o 
  -6  -2   9        0.56        0.72      0.23 o 
  -5  -2   9        5.54        5.75      0.39 o 
  -4  -2   9       18.88       16.68      1.00 o 
  -3  -2   9        7.96        5.94      0.55 o 
  -2  -2   9       82.52       84.57      2.18 o 
  -1  -2   9       81.45       74.27      1.78 o 
   0  -2   9      514.14      496.56      4.87 o 
   1  -2   9      212.73      219.94      3.19 o 
   2  -2   9        0.06        0.01      0.21 o 
   3  -2   9       21.00       25.54      1.21 o 
   4  -2   9       17.07       16.54      0.92 o 
   5  -2   9        0.22        0.30      0.20 o 
  -7  -1   9        6.67        5.55      0.49 o 
  -6  -1   9        5.14        4.72      0.53 o 
  -5  -1   9       34.35       33.61      1.42 o 
  -4  -1   9        3.20        3.25      0.48 o 
  -3  -1   9        2.55        2.15      0.31 o 
  -2  -1   9       23.89       24.67      0.76 o 
  -1  -1   9      225.27      219.51      4.46 o 
   0  -1   9       12.89       14.95      1.05 o 
   1  -1   9       27.06       25.36      0.78 o 
   2  -1   9       24.52       23.59      0.83 o 
   3  -1   9       20.08       19.82      0.74 o 
   4  -1   9       12.65       11.92      0.73 o 
   5  -1   9       11.83       13.60      0.61 o 
  -7   0   9       13.94       14.95      0.84 o 
  -6   0   9        2.06        1.06      0.32 o 
  -5   0   9        2.26        1.29      0.33 o 
  -4   0   9        2.21        2.45      0.56 o 
  -3   0   9      138.93      141.46      2.79 o 
  -2   0   9      293.13      295.61      3.39 o 
  -1   0   9      141.58      140.62      1.71 o 
   0   0   9        7.42        7.10      0.42 o 
   1   0   9       24.25       26.04      1.27 o 
   2   0   9       74.78       65.36      1.36 o 
   3   0   9        0.29        0.58      0.17 o 
   4   0   9        0.33        0.20      0.19 o 
  -8   1   9        4.28        3.56      0.36 o 
  -7   1   9        2.16        2.68      0.27 o 
  -6   1   9        3.39        3.36      0.32 o 
  -5   1   9        1.77        1.11      0.22 o 
  -4   1   9        1.64        2.10      0.34 o 
  -3   1   9      413.29      403.14      3.09 o 
  -2   1   9        0.11       -0.20      0.20 o 
  -1   1   9       15.07       14.02      0.57 o 
   0   1   9        0.00        0.33      0.75 o 
   1   1   9       93.09       79.24      2.28 o 
   2   1   9        9.76        9.53      0.78 o 
   3   1   9        3.07        1.71      0.32 o 
  -8   2   9        5.26        5.08      0.41 o 
  -7   2   9        0.37        0.15      0.13 o 
  -6   2   9       12.32       14.38      0.50 o 
  -5   2   9       28.99       33.22      1.27 o 
  -4   2   9      162.37      174.75      3.42 o 
  -3   2   9       12.15       12.35      0.76 o 
  -2   2   9       22.00       18.70      0.91 o 
  -1   2   9       31.98       28.59      1.36 o 
   0   2   9       23.08       19.28      1.12 o 
   1   2   9       19.37       16.18      1.02 o 
   2   2   9        3.63        1.95      0.36 o 
   3   2   9        0.20        0.07      0.16 o 
  -7   3   9        2.27        2.47      0.26 o 
  -6   3   9       10.03       10.59      0.80 o 
  -5   3   9       62.73       62.40      1.98 o 
  -4   3   9       60.00       59.68      2.00 o 
  -3   3   9      113.57      120.66      2.83 o 
  -2   3   9       23.24       23.90      1.27 o 
  -1   3   9       12.81       10.04      0.54 o 
   0   3   9       30.21       27.01      1.27 o 
   1   3   9        1.08        0.94      0.27 o 
   2   3   9        3.84        4.57      0.45 o 
  -7   4   9       16.44       16.15      0.61 o 
  -6   4   9        0.74        0.34      0.24 o 
  -5   4   9        2.64        1.99      0.40 o 
  -4   4   9        1.28        2.30      0.46 o 
  -3   4   9       13.21       13.13      0.92 o 
  -2   4   9       68.04       58.55      1.28 o 
  -1   4   9       10.66        7.84      0.46 o 
   0   4   9        0.03       -0.08      0.13 o 
   1   4   9       13.63       13.59      0.62 o 
  -7   5   9       25.57       26.73      0.86 o 
  -6   5   9        1.12        1.41      0.32 o 
  -5   5   9        1.21        1.41      0.34 o 
  -4   5   9        0.00       -0.01      0.20 o 
  -3   5   9        5.18        4.51      0.35 o 
  -2   5   9        0.01        0.16      0.14 o 
  -1   5   9        2.58        2.62      0.26 o 
   0   5   9        4.01        3.57      0.37 o 
  -6   6   9        3.02        3.09      0.36 o 
  -5   6   9        0.27        0.25      0.20 o 
  -4   6   9       21.68       23.47      0.54 o 
  -3   6   9        5.29        4.64      0.32 o 
  -2   6   9        3.78        3.81      0.27 o 
   0  -8  10       12.82       15.54      0.67 o 
   1  -8  10        4.87        5.37      0.44 o 
   2  -8  10        7.57        8.88      0.55 o 
   3  -8  10        0.29        0.49      0.11 o 
  -2  -7  10        0.05       -0.17      0.17 o 
  -1  -7  10        2.42        1.63      0.28 o 
   0  -7  10       45.32       44.16      1.33 o 
   1  -7  10       14.23       14.07      0.77 o 
   2  -7  10        5.34        6.00      0.34 o 
   3  -7  10        2.40        2.08      0.21 o 
   4  -7  10       11.10       12.77      0.42 o 
  -3  -6  10        3.86        4.40      0.41 o 
  -2  -6  10        1.11        1.89      0.32 o 
  -1  -6  10        6.12        5.77      0.61 o 
   0  -6  10       24.83       24.92      1.08 o 
   1  -6  10        0.03        0.01      0.19 o 
   2  -6  10       13.54       14.84      0.56 o 
   3  -6  10        0.01        0.14      0.10 o 
   4  -6  10       54.25       57.28      1.36 o 
  -4  -5  10        0.36        0.09      0.16 o 
  -3  -5  10        5.16        4.91      0.47 o 
  -2  -5  10       19.62       18.51      0.89 o 
  -1  -5  10       27.96       24.50      1.21 o 
   0  -5  10        0.02        0.04      0.12 o 
   1  -5  10        0.01        0.02      0.23 o 
   2  -5  10       77.26       79.78      1.31 o 
   3  -5  10        4.56        5.37      0.51 o 
   4  -5  10       26.64       31.30      1.13 o 
   5  -5  10        4.62        3.86      0.35 o 
  -5  -4  10        0.12        0.19      0.16 o 
  -4  -4  10        2.87        3.88      0.29 o 
  -3  -4  10       36.79       35.37      0.88 o 
  -2  -4  10        7.70        7.02      0.41 o 
  -1  -4  10        2.44        2.25      0.27 o 
   0  -4  10        5.61        5.71      0.47 o 
   1  -4  10       70.58       66.08      1.88 o 
   2  -4  10       14.65       14.90      0.90 o 
   3  -4  10       91.40      102.92      2.28 o 
   4  -4  10        0.28        0.13      0.17 o 
   5  -4  10       12.92       15.71      0.70 o 
  -5  -3  10        6.63        6.12      0.34 o 
  -4  -3  10       11.38        9.72      0.70 o 
  -3  -3  10        0.35        0.19      0.18 o 
  -2  -3  10        2.96        1.93      0.37 o 
  -1  -3  10        8.95        9.16      0.49 o 
   0  -3  10       22.16       19.88      1.05 o 
   1  -3  10       91.96       86.49      2.21 o 
   2  -3  10        1.58        1.83      0.37 o 
   3  -3  10       13.20       13.77      0.85 o 
   4  -3  10        0.66        0.72      0.23 o 
  -6  -2  10        6.53        7.24      0.54 o 
  -5  -2  10       28.07       27.65      1.16 o 
  -4  -2  10       16.57       15.17      0.92 o 
  -3  -2  10        3.14        3.47      0.46 o 
  -2  -2  10       37.72       36.34      1.43 o 
  -1  -2  10       46.18       43.60      1.58 o 
   0  -2  10       52.18       54.83      1.77 o 
   1  -2  10        0.35        0.48      0.26 o 
   2  -2  10        1.68        2.37      0.39 o 
   3  -2  10        4.72        4.96      0.51 o 
   4  -2  10        8.12        8.75      0.58 o 
  -6  -1  10        8.26        6.66      0.56 o 
  -5  -1  10        0.24        0.61      0.30 o 
  -4  -1  10        1.30        1.54      0.34 o 
  -3  -1  10        0.60        0.58      0.29 o 
  -2  -1  10       37.51       34.70      1.00 o 
  -1  -1  10       48.19       43.41      1.56 o 
   0  -1  10       12.41       13.35      0.88 o 
   1  -1  10        0.83        0.63      0.26 o 
   2  -1  10        0.01        0.31      0.23 o 
   3  -1  10        3.21        2.38      0.35 o 
   4  -1  10        1.13        1.00      0.20 o 
  -7   0  10        0.46        0.06      0.16 o 
  -6   0  10       18.33       18.67      0.94 o 
  -5   0  10        0.32        0.57      0.27 o 
  -4   0  10        4.02        5.25      0.58 o 
  -3   0  10       27.79       28.33      0.92 o 
  -2   0  10        4.89        4.67      0.38 o 
  -1   0  10        3.10        2.69      0.30 o 
   0   0  10        6.57        7.83      0.53 o 
   1   0  10        1.22        0.81      0.19 o 
   2   0  10        3.61        5.09      0.36 o 
   3   0  10       15.60       17.26      0.55 o 
  -7   1  10        0.36        0.41      0.19 o 
  -6   1  10        0.70        0.81      0.17 o 
  -5   1  10        2.00        1.59      0.33 o 
  -4   1  10        6.38        5.04      0.40 o 
  -3   1  10       18.04       16.25      0.69 o 
  -2   1  10        5.21        5.77      0.60 o 
  -1   1  10        1.03        1.19      0.22 o 
   0   1  10        2.38        1.13      0.30 o 
   1   1  10        1.23        1.26      0.30 o 
   2   1  10        1.35        0.73      0.25 o 
  -7   2  10        0.35        0.64      0.20 o 
  -6   2  10        0.30        0.14      0.12 o 
  -5   2  10        0.31        0.52      0.17 o 
  -4   2  10        0.85        2.03      0.35 o 
  -3   2  10        2.15        1.87      0.43 o 
  -2   2  10        3.28        2.48      0.46 o 
  -1   2  10        0.21        0.53      0.29 o 
   0   2  10        0.27        0.23      0.22 o 
   1   2  10        2.60        3.11      0.28 o 
   2   2  10        3.65        3.10      0.24 o 
  -7   3  10        0.06        0.01      0.14 o 
  -6   3  10        0.73        0.14      0.20 o 
  -5   3  10        2.36        2.76      0.42 o 
  -4   3  10        0.73        0.53      0.28 o 
  -3   3  10        0.75        0.97      0.31 o 
  -2   3  10        0.06        0.51      0.28 o 
  -1   3  10        0.75        0.98      0.33 o 
   0   3  10        1.29        1.20      0.19 o 
   1   3  10        0.10       -0.13      0.13 o 
  -6   4  10        0.33        0.62      0.23 o 
  -5   4  10        0.54        0.53      0.25 o 
  -4   4  10        3.18        4.18      0.48 o 
  -3   4  10        5.44        5.21      0.56 o 
  -2   4  10        0.24        0.41      0.23 o 
  -1   4  10        1.53        1.60      0.33 o 
   0   4  10        0.88        0.75      0.14 o 
  -6   5  10        0.67        0.81      0.15 o 
  -5   5  10        1.82        2.15      0.33 o 
  -4   5  10        0.89        0.43      0.14 o 
  -3   5  10        0.39        0.63      0.21 o 
  -2   5  10        3.58        3.71      0.27 o 
   0  -7  11        9.63        9.17      0.50 o 
   1  -7  11        8.71       11.04      0.39 o 
   2  -7  11        7.15        8.58      0.48 o 
  -2  -6  11        0.41        0.43      0.18 o 
  -1  -6  11       24.72       27.18      0.90 o 
   0  -6  11       22.84       25.75      0.65 o 
   1  -6  11       25.45       28.43      0.97 o 
   2  -6  11       18.14       20.07      0.74 o 
   3  -6  11        9.15        9.22      0.35 o 
  -3  -5  11       19.47       18.90      0.70 o 
  -2  -5  11        1.02        1.37      0.17 o 
  -1  -5  11        2.79        3.17      0.37 o 
   0  -5  11        1.73        1.48      0.20 o 
   1  -5  11       14.31       15.20      0.53 o 
   2  -5  11       43.81       43.08      1.31 o 
   3  -5  11       32.29       34.38      1.09 o 
  -4  -4  11        2.78        2.45      0.29 o 
  -3  -4  11       26.69       28.51      1.05 o 
  -2  -4  11        0.39        0.19      0.15 o 
  -1  -4  11        0.61        0.60      0.23 o 
   0  -4  11        2.97        2.84      0.38 o 
   1  -4  11       21.77       21.13      1.01 o 
   2  -4  11        0.09        0.14      0.20 o 
   3  -4  11        0.77        0.63      0.22 o 
  -5  -3  11        0.81        0.51      0.17 o 
  -4  -3  11        0.00        0.01      0.16 o 
  -3  -3  11       14.67       14.47      0.83 o 
  -2  -3  11        2.44        2.55      0.40 o 
  -1  -3  11        2.27        1.63      0.33 o 
   0  -3  11       13.18       12.02      0.80 o 
   1  -3  11       26.57       26.00      1.15 o 
   2  -3  11        5.33        7.15      0.59 o 
   3  -3  11        3.48        3.70      0.40 o 
  -5  -2  11        0.80        1.00      0.22 o 
  -4  -2  11        0.00        1.69      0.37 o 
  -3  -2  11        0.15        0.42      0.25 o 
  -2  -2  11        8.36        8.05      0.67 o 
  -1  -2  11        0.34        0.64      0.27 o 
   0  -2  11       20.03       21.59      1.08 o 
   1  -2  11        7.78        6.31      0.59 o 
   2  -2  11        0.01        0.07      0.16 o 
   3  -2  11        0.94        0.80      0.21 o 
  -6  -1  11        0.05       -0.07      0.14 o 
  -5  -1  11        7.52        7.56      0.59 o 
  -4  -1  11        9.09       11.34      0.77 o 
  -3  -1  11        0.49        0.63      0.27 o 
  -2  -1  11        0.08        0.13      0.18 o 
  -1  -1  11        9.79        9.22      0.71 o 
   0  -1  11        0.78        0.30      0.22 o 
   1  -1  11        0.27        0.34      0.21 o 
   2  -1  11        8.70       11.40      0.66 o 
  -6   0  11        0.21        0.18      0.15 o 
  -5   0  11       14.85       17.80      0.89 o 
  -4   0  11       26.61       26.10      1.12 o 
  -3   0  11       20.90       23.15      1.08 o 
  -2   0  11        9.92       10.56      0.53 o 
  -1   0  11        0.38        0.24      0.14 o 
   0   0  11       35.09       37.10      3.26 o 
   1   0  11        2.91        1.71      0.29 o 
  -6   1  11        0.27        0.18      0.15 o 
  -5   1  11       17.56       17.49      0.83 o 
  -4   1  11       11.66       13.25      0.55 o 
  -3   1  11       22.19       23.93      0.62 o 
  -2   1  11        3.19        3.87      0.48 o 
  -1   1  11        0.91        1.04      0.32 o 
   0   1  11        0.21        0.48      0.22 o 
   1   1  11        1.64        1.36      0.27 o 
  -6   2  11        1.85        3.47      0.36 o 
  -5   2  11        7.93        7.07      0.55 o 
  -4   2  11       34.95       33.92      1.26 o 
  -3   2  11       12.24       13.33      0.87 o 
  -2   2  11        2.78        2.78      0.44 o 
  -1   2  11        0.81        1.23      0.31 o 
   0   2  11        7.47        8.16      0.60 o 
  -6   3  11        4.91        3.83      0.32 o 
  -5   3  11        0.20        0.51      0.23 o 
  -4   3  11        2.57        3.09      0.41 o 
  -3   3  11        7.68        7.48      0.62 o 
  -2   3  11        2.59        3.79      0.44 o 
  -1   3  11        0.03        0.41      0.22 o 
  -4   4  11        0.01        0.63      0.23 o 
  -3   4  11        0.01       -0.03      0.19 o 
  -1  -5  12        0.64        0.97      0.21 o 
   0  -5  12        3.59        4.44      0.38 o 
   1  -5  12        5.37        5.52      0.42 o 
  -3  -4  12        7.53       10.12      0.53 o 
  -2  -4  12        0.03        0.27      0.14 o 
  -1  -4  12        1.11        1.11      0.24 o 
   0  -4  12        2.90        2.58      0.34 o 
   1  -4  12        1.00        0.60      0.21 o 
   2  -4  12        0.02        0.01      0.13 o 
  -3  -3  12        2.11        1.24      0.25 o 
  -2  -3  12        0.54        0.64      0.22 o 
  -1  -3  12        1.65        1.71      0.30 o 
   0  -3  12        0.78        1.09      0.25 o 
   1  -3  12        2.79        3.00      0.36 o 
   2  -3  12        0.52        1.04      0.21 o 
  -4  -2  12        3.03        3.89      0.39 o 
  -3  -2  12        1.88        1.97      0.31 o 
  -2  -2  12        1.23        1.33      0.27 o 
  -1  -2  12        0.90        1.38      0.29 o 
   0  -2  12        0.41        0.90      0.25 o 
   1  -2  12        1.82        1.95      0.29 o 
  -4  -1  12        3.31        4.49      0.42 o 
  -3  -1  12        5.32        7.20      0.55 o 
  -2  -1  12        4.36        4.29      0.44 o 
  -1  -1  12        5.26        5.45      0.49 o 
   0  -1  12        0.00       -0.02      0.15 o 
   1  -1  12        1.32        1.92      0.27 o 
  -5   0  12        8.46        8.73      0.52 o 
  -4   0  12        4.14        5.04      0.44 o 
  -3   0  12        7.63        8.41      0.57 o 
  -2   0  12        3.13        3.22      0.37 o 
  -1   0  12        0.49        0.99      0.24 o 
   0   0  12        8.98       11.44      0.57 o 
  -4   1  12        8.31        8.55      0.50 o 
  -3   1  12        0.07        0.26      0.14 o 
  -2   1  12        0.00       -0.16      0.18 o 
  -1   1  12        0.00        0.15      0.16 o 
  -4   2  12        4.76        5.52      0.41 o 
  -3   2  12        5.27        7.55      0.49 o 
  -2   2  12       17.23       24.54      0.92 o 
                                                 
